# Supplementary material for: Clinical and genetic analysis of ATP13A2 in hereditary spastic paraplegia expands the phenotype
Source: Mol Genet Genomic Med. 2020 Jan 15;8(3):e1052. doi: 10.1002/mgg3.1052 (PMC7057081; doi:10.1002/mgg3.1052)
Supplement: Supplementary file 1 [file MGG3-8-e1052-s001.xlsx]

## Sheet: Sheet1
Supplementary Table 1. Pathway enrichment analysis of genes which are known to be involved in HSP, ALS and Parkinsonism disorders. The common pathways in three mentioned diseases are highlighted in green.
HSP
source	term_name	term_id	adjusted_p_value	negative_log10_of_adjusted_p_value	term_size	query_size	intersection_size	effective_domain_size	intersections
GO:MF	hydrolase activity	GO:0016787	0.00362719	2.44043	1960	88	26	16179	UCHL1,DDHD2,GBA2,NT5C2,CAPN1,KIF5A,ATP13A2,AMPD2,SPAST,HSPD1,KIF1A,ATL1,DDHD1,FAAH,SPG7,PNPLA6,SETX,ABCD1,DYNC1H1,CAPNS2,DNM2,GALC,GCH1,KIF1B,PLA2G6,AFG3L2
GO:MF	ATPase activity	GO:0016887	0.0039729	2.40089	280	88	9	16179	KIF5A,ATP13A2,SPAST,HSPD1,KIF1A,SETX,ABCD1,DYNC1H1,KIF1B
GO:MF	nucleoside-triphosphatase activity	GO:0017111	0.0049156	2.30842	557	88	12	16179	KIF5A,ATP13A2,SPAST,HSPD1,KIF1A,ATL1,SETX,ABCD1,DYNC1H1,DNM2,GCH1,KIF1B
GO:MF	hydrolase activity, acting on acid anhydrides	GO:0016817	0.0049156	2.30842	602	88	12	16179	KIF5A,ATP13A2,SPAST,HSPD1,KIF1A,ATL1,SETX,ABCD1,DYNC1H1,DNM2,GCH1,KIF1B
GO:MF	pyrophosphatase activity	GO:0016462	0.0049156	2.30842	600	88	12	16179	KIF5A,ATP13A2,SPAST,HSPD1,KIF1A,ATL1,SETX,ABCD1,DYNC1H1,DNM2,GCH1,KIF1B
GO:MF	hydrolase activity, acting on acid anhydrides, in phosphorus-containing anhydrides	GO:0016818	0.0049156	2.30842	602	88	12	16179	KIF5A,ATP13A2,SPAST,HSPD1,KIF1A,ATL1,SETX,ABCD1,DYNC1H1,DNM2,GCH1,KIF1B
GO:MF	ATPase-coupled ion transmembrane transporter activity	GO:0042625	0.0119081	1.92416	63	88	4	16179	ATP13A2,ABCD1,ATP2B3,ATP7A
GO:MF	transmembrane transporter activity	GO:0022857	0.0350867	1.45486	930	88	13	16179	ATP13A2,GJC2,SLC33A1,ABCD1,ATP2B3,ANO10,ATP7A,KCNA2,MCOLN1,SLC16A2,SLC20A2,SLC2A1,SLC6A19
GO:MF	copper ion binding	GO:0005507	0.0440785	1.35577	47	88	3	16179	ATP13A2,ATP7A,SOD1
GO:BP	establishment of localization	GO:0051234	4.96306e-05	4.30425	4414	90	50	15605	AP5Z1,AP4M1,VPS37A,ERLIN2,DDHD2,UBAP1,ZFYVE27,ERLIN1,CAPN1,KIF5A,CPT1C,ATP13A2,AP4B1,SPAST,REEP1,HSPD1,KIF1A,TFG,SLC33A1,AP4S1,NIPA1,SPG11,AP4E1,ARL6IP1,SPG7,LYST,AAAS,ABCD1,ATP2B3,DYNC1H1,SPTAN1,ANO10,PEX16,AP5B1,ATP7A,ATXN2,CSF1R,DNM2,KCNA2,KIF1B,MCOLN1,NEFH,PLA2G6,SLC16A2,SLC20A2,SLC2A1,SLC6A19,SOD1,AFG3L2,SPTBN2
GO:BP	transport	GO:0006810	4.96306e-05	4.30425	4308	90	49	15605	AP5Z1,AP4M1,VPS37A,ERLIN2,DDHD2,UBAP1,ZFYVE27,ERLIN1,CAPN1,KIF5A,CPT1C,ATP13A2,AP4B1,SPAST,HSPD1,KIF1A,TFG,SLC33A1,AP4S1,NIPA1,SPG11,AP4E1,ARL6IP1,SPG7,LYST,AAAS,ABCD1,ATP2B3,DYNC1H1,SPTAN1,ANO10,PEX16,AP5B1,ATP7A,ATXN2,CSF1R,DNM2,KCNA2,KIF1B,MCOLN1,NEFH,PLA2G6,SLC16A2,SLC20A2,SLC2A1,SLC6A19,SOD1,AFG3L2,SPTBN2
GO:BP	intracellular transport	GO:0046907	4.96306e-05	4.30425	1531	90	27	15605	AP5Z1,AP4M1,VPS37A,DDHD2,UBAP1,KIF5A,ATP13A2,AP4B1,SPAST,HSPD1,KIF1A,TFG,AP4S1,SPG11,AP4E1,ARL6IP1,LYST,AAAS,ABCD1,DYNC1H1,SPTAN1,PEX16,AP5B1,KIF1B,NEFH,SOD1,SPTBN2
GO:BP	localization	GO:0051179	7.78529e-05	4.10872	5655	90	57	15605	AP5Z1,AP4M1,VPS37A,ERLIN2,DDHD2,CYP7B1,UBAP1,ZFYVE27,ERLIN1,BSCL2,CAPN1,KIF5A,MAG,CPT1C,ATP13A2,AP4B1,SPAST,REEP1,HSPD1,KIF1A,TFG,SLC33A1,AP4S1,NIPA1,SPG11,AP4E1,ARL6IP1,SPG7,L1CAM,LYST,AAAS,ABCD1,ATP2B3,DYNC1H1,SPTAN1,SYNE1,TINF2,ANO10,PEX16,AP5B1,ATP7A,ATXN2,CSF1R,TUBB4A,DNM2,KCNA2,KIF1B,MCOLN1,NEFH,PLA2G6,SLC16A2,SLC20A2,SLC2A1,SLC6A19,SOD1,AFG3L2,SPTBN2
GO:BP	cellular localization	GO:0051641	0.000273489	3.56306	2488	90	33	15605	AP5Z1,AP4M1,VPS37A,DDHD2,UBAP1,ZFYVE27,KIF5A,ATP13A2,AP4B1,SPAST,REEP1,HSPD1,KIF1A,TFG,AP4S1,SPG11,AP4E1,ARL6IP1,LYST,AAAS,ABCD1,DYNC1H1,SPTAN1,SYNE1,TINF2,PEX16,AP5B1,TUBB4A,DNM2,KIF1B,NEFH,SOD1,SPTBN2
GO:BP	establishment of localization in cell	GO:0051649	0.000273489	3.56306	1892	90	28	15605	AP5Z1,AP4M1,VPS37A,DDHD2,UBAP1,KIF5A,ATP13A2,AP4B1,SPAST,HSPD1,KIF1A,TFG,AP4S1,SPG11,AP4E1,ARL6IP1,LYST,AAAS,ABCD1,DYNC1H1,SPTAN1,PEX16,AP5B1,DNM2,KIF1B,NEFH,SOD1,SPTBN2
GO:BP	transmembrane transport	GO:0055085	0.000857989	3.06652	1082	90	19	15605	ERLIN2,ERLIN1,CAPN1,ATP13A2,HSPD1,SLC33A1,NIPA1,ARL6IP1,SPG7,ABCD1,ATP2B3,ANO10,PEX16,ATP7A,KCNA2,MCOLN1,SLC20A2,SLC2A1,AFG3L2
GO:BP	vesicle-mediated transport	GO:0016192	0.0162975	1.78788	1816	90	22	15605	AP5Z1,AP4M1,VPS37A,DDHD2,UBAP1,ZFYVE27,CAPN1,KIF5A,ATP13A2,SPAST,KIF1A,TFG,LYST,DYNC1H1,SPTAN1,AP5B1,ATXN2,DNM2,KIF1B,PLA2G6,SOD1,SPTBN2
GO:BP	regulation of anatomical structure size	GO:0090066	0.0165002	1.78251	321	90	8	15605	GBA2,ZFYVE27,MAG,ATP13A2,L1CAM,ALS2,DNM2,SOD1
GO:BP	regulation of cellular component size	GO:0032535	0.0189737	1.72185	251	90	7	15605	GBA2,ZFYVE27,MAG,ATP13A2,L1CAM,ALS2,DNM2
GO:BP	cellular component organization	GO:0016043	0.0206425	1.68524	5345	90	46	15605	VPS37A,GBA2,ZFYVE27,BSCL2,CAPN1,KIF5A,MAG,PLP1,ATP13A2,IBA57,SPAST,REEP1,HSPD1,TFG,ATL1,DDHD1,ARL6IP1,FA2H,SPG7,L1CAM,SACS,SETX,LYST,ABCD1,ALS2,DYNC1H1,KIDINS220,SPTAN1,SYNE1,TINF2,PEX16,ATP7A,ATXN2,CAPNS2,COL4A2,CSF1R,TUBB4A,DNM2,GCH1,LAMA1,MCOLN1,NEFH,SLC2A1,SOD1,AFG3L2,SPTBN2
GO:BP	ion transport	GO:0006811	0.0262597	1.58071	1301	90	17	15605	CAPN1,CPT1C,ATP13A2,NIPA1,ARL6IP1,SPG7,ABCD1,ATP2B3,ANO10,ATP7A,DNM2,KCNA2,MCOLN1,SLC16A2,SLC20A2,SLC6A19,AFG3L2
GO:BP	cellular component organization or biogenesis	GO:0071840	0.0315703	1.50072	5501	90	46	15605	VPS37A,GBA2,ZFYVE27,BSCL2,CAPN1,KIF5A,MAG,PLP1,ATP13A2,IBA57,SPAST,REEP1,HSPD1,TFG,ATL1,DDHD1,ARL6IP1,FA2H,SPG7,L1CAM,SACS,SETX,LYST,ABCD1,ALS2,DYNC1H1,KIDINS220,SPTAN1,SYNE1,TINF2,PEX16,ATP7A,ATXN2,CAPNS2,COL4A2,CSF1R,TUBB4A,DNM2,GCH1,LAMA1,MCOLN1,NEFH,SLC2A1,SOD1,AFG3L2,SPTBN2
GO:BP	cellular response to oxidative stress	GO:0034599	0.0368007	1.43414	221	90	6	15605	ATP13A2,SETX,ABCD1,ATP7A,GCH1,SOD1
GO:BP	ion transmembrane transport	GO:0034220	0.0439509	1.35703	812	90	12	15605	CAPN1,ATP13A2,ARL6IP1,SPG7,ABCD1,ATP2B3,ANO10,ATP7A,KCNA2,MCOLN1,SLC20A2,AFG3L2
GO:CC	organelle membrane	GO:0031090	6.21e-09	8.2067	2613	93	42	16579	CYP2U1,AP4M1,VPS37A,ERLIN2,CYP7B1,UBAP1,GBA2,ALDH18A1,ZFYVE27,ERLIN1,BSCL2,B4GALNT1,C19ORF12,RTN2,ATP13A2,AP4B1,SPAST,HSPD1,SLC33A1,AP4S1,ATL1,ZFYVE26,SPG11,AP4E1,ARL6IP1,FA2H,FAAH,SPG7,PNPLA6,VAMP1,AAAS,ABCD1,SYNE1,PEX16,AP5B1,ATP7A,DNM2,GCH1,KIF1B,MCOLN1,SLC2A1,AFG3L2
GO:CC	membrane	GO:0016020	1.98e-07	6.70386	7375	93	70	16579	UCHL1,CYP2U1,AP5Z1,AP4M1,VPS37A,ERLIN2,CYP7B1,UBAP1,GBA2,ALDH18A1,ENTPD1,ZFYVE27,ERLIN1,BSCL2,CAPN1,KIF5A,B4GALNT1,C19ORF12,MAG,RTN2,PLP1,ATP13A2,AP4B1,DSTYK,SPAST,REEP1,HSPD1,SLC33A1,AP4S1,ATL1,ZFYVE26,NIPA1,SPG11,AP4E1,ARL6IP1,FA2H,FAAH,SPG7,PNPLA6,L1CAM,VAMP1,AAAS,ABCD1,ATP2B3,DYNC1H1,KIDINS220,MARS,SPTAN1,SYNE1,ANO10,PEX16,AP5B1,ATP7A,ATXN2,CAPNS2,CSF1R,DNM2,GCH1,KCNA2,KIF1B,LAMA1,MCOLN1,PCDH…
GO:CC	endomembrane system	GO:0012505	1.98e-07	6.70386	3676	93	47	16579	CYP2U1,AP4M1,VPS37A,ERLIN2,CYP7B1,UBAP1,GBA2,ZFYVE27,ERLIN1,BSCL2,CAPN1,B4GALNT1,C19ORF12,RTN2,CPT1C,ATP13A2,AP4B1,SPAST,REEP1,HSPD1,TFG,SLC33A1,AP4S1,ATL1,AP4E1,SPG21,ARL6IP1,FA2H,FAAH,PNPLA6,VAMP1,AAAS,ABCD1,ALS2,ATP2B3,DYNC1H1,KIDINS220,SPTAN1,SYNE1,PEX16,ATP7A,ATXN2,COL4A2,DNM2,GCH1,MCOLN1,SLC2A1
GO:CC	cytoplasmic part	GO:0044444	5.31259e-06	5.27469	8800	93	74	16579	UCHL1,CYP2U1,FARS2,AP5Z1,AP4M1,VPS37A,ERLIN2,DDHD2,CYP7B1,UBAP1,GBA2,ALDH18A1,ZFYVE27,ERLIN1,NT5C2,BSCL2,CAPN1,KIF5A,B4GALNT1,C12ORF65,C19ORF12,RTN2,CPT1C,ATP13A2,AMPD2,AP4B1,IBA57,SPAST,REEP1,HSPD1,TFG,SLC33A1,AP4S1,ATL1,DDHD1,ZFYVE26,SPG11,AP4E1,SPG21,ARL6IP1,FA2H,FAAH,SPG7,PNPLA6,SACS,VAMP1,AAAS,ABCD1,ALS2,ATP2B3,DYNC1H1,KIDINS220,MARS,SPTAN1,SYNE1,PEX16,AP5B1,ATP7A,ATXN2,CAPNS2,COL4A2,TUBB4A,…
GO:CC	intracellular organelle part	GO:0044446	3.55708e-05	4.44891	8179	93	69	16579	UCHL1,CYP2U1,FARS2,AP5Z1,AP4M1,VPS37A,ERLIN2,DDHD2,CYP7B1,UBAP1,GBA2,ALDH18A1,ZFYVE27,ERLIN1,BSCL2,CAPN1,KIF5A,B4GALNT1,C12ORF65,C19ORF12,RTN2,ATP13A2,AP4B1,IBA57,SPAST,REEP1,HSPD1,KIF1A,TFG,SLC33A1,AP4S1,ATL1,ZFYVE26,SPG11,AP4E1,ARL6IP1,FA2H,FAAH,SPG7,PNPLA6,SETX,VAMP1,AAAS,ABCD1,ALS2,DYNC1H1,MARS,SPTAN1,SYNE1,TINF2,PEX16,AP5B1,ATP7A,ATXN2,COL4A2,CSF1R,TUBB4A,DNM2,GALC,GCH1,KIF1B,MCOLN1,NEFH,PLA…
GO:CC	membrane part	GO:0044425	3.55708e-05	4.44891	3978	93	44	16579	CYP2U1,AP5Z1,AP4M1,VPS37A,ERLIN2,CYP7B1,UBAP1,GBA2,ENTPD1,ZFYVE27,ERLIN1,BSCL2,MAG,RTN2,ATP13A2,AP4B1,DSTYK,SPAST,HSPD1,SLC33A1,AP4S1,ATL1,AP4E1,ARL6IP1,FA2H,FAAH,SPG7,PNPLA6,VAMP1,ABCD1,ATP2B3,SYNE1,PEX16,AP5B1,ATP7A,CSF1R,DNM2,KCNA2,MCOLN1,PCDH19,SLC16A2,SLC20A2,SLC2A1,SLC6A19
GO:CC	somatodendritic compartment	GO:0036477	5.1418e-05	4.28888	383	93	12	16579	ZFYVE27,CPT1C,ATP13A2,KIF1A,L1CAM,SACS,ALS2,ATP7A,DNM2,KCNA2,KIF1B,SOD1
GO:CC	organelle part	GO:0044422	7.49095e-05	4.12546	8369	93	69	16579	UCHL1,CYP2U1,FARS2,AP5Z1,AP4M1,VPS37A,ERLIN2,DDHD2,CYP7B1,UBAP1,GBA2,ALDH18A1,ZFYVE27,ERLIN1,BSCL2,CAPN1,KIF5A,B4GALNT1,C12ORF65,C19ORF12,RTN2,ATP13A2,AP4B1,IBA57,SPAST,REEP1,HSPD1,KIF1A,TFG,SLC33A1,AP4S1,ATL1,ZFYVE26,SPG11,AP4E1,ARL6IP1,FA2H,FAAH,SPG7,PNPLA6,SETX,VAMP1,AAAS,ABCD1,ALS2,DYNC1H1,MARS,SPTAN1,SYNE1,TINF2,PEX16,AP5B1,ATP7A,ATXN2,COL4A2,CSF1R,TUBB4A,DNM2,GALC,GCH1,KIF1B,MCOLN1,NEFH,PLA…
GO:CC	cytoplasm	GO:0005737	0.000121765	3.91448	9938	93	76	16579	UCHL1,CYP2U1,FARS2,AP5Z1,AP4M1,VPS37A,ERLIN2,DDHD2,CYP7B1,UBAP1,GBA2,ALDH18A1,ZFYVE27,ERLIN1,NT5C2,BSCL2,CAPN1,KIF5A,B4GALNT1,C12ORF65,C19ORF12,RTN2,CPT1C,ATP13A2,AMPD2,AP4B1,DSTYK,IBA57,SPAST,REEP1,HSPD1,TFG,SLC33A1,AP4S1,ATL1,DDHD1,ZFYVE26,SPG11,AP4E1,SPG21,ARL6IP1,FA2H,FAAH,SPG7,PNPLA6,SACS,SETX,VAMP1,AAAS,ABCD1,ALS2,ATP2B3,DYNC1H1,KIDINS220,MARS,SPTAN1,SYNE1,PEX16,AP5B1,ATP7A,ATXN2,CAPNS2,COL…
GO:CC	intracellular vesicle	GO:0097708	0.000163883	3.78547	1767	93	25	16579	AP4M1,VPS37A,DDHD2,UBAP1,ZFYVE27,CAPN1,ATP13A2,AP4B1,SPAST,HSPD1,AP4S1,SPG11,AP4E1,SPG21,VAMP1,ALS2,DYNC1H1,KIDINS220,SPTAN1,ATP7A,DNM2,GCH1,KIF1B,MCOLN1,SOD1
GO:CC	bounding membrane of organelle	GO:0098588	0.000163883	3.78547	1538	93	23	16579	AP4M1,VPS37A,UBAP1,GBA2,ZFYVE27,B4GALNT1,ATP13A2,AP4B1,SPAST,SLC33A1,AP4S1,ZFYVE26,SPG11,AP4E1,ARL6IP1,VAMP1,ABCD1,PEX16,AP5B1,ATP7A,DNM2,MCOLN1,SLC2A1
GO:CC	cytoplasmic vesicle	GO:0031410	0.000163883	3.78547	1767	93	25	16579	AP4M1,VPS37A,DDHD2,UBAP1,ZFYVE27,CAPN1,ATP13A2,AP4B1,SPAST,HSPD1,AP4S1,SPG11,AP4E1,SPG21,VAMP1,ALS2,DYNC1H1,KIDINS220,SPTAN1,ATP7A,DNM2,GCH1,KIF1B,MCOLN1,SOD1
GO:CC	neuron projection	GO:0043005	0.000220669	3.65626	735	93	15	16579	ZFYVE27,CPT1C,ATP13A2,KIF1A,L1CAM,SACS,SETX,ALS2,ATP7A,DNM2,GCH1,KCNA2,KIF1B,NEFH,SOD1
GO:CC	endosome	GO:0005768	0.000370642	3.43105	678	93	14	16579	AP4M1,VPS37A,UBAP1,ZFYVE27,ATP13A2,AP4B1,SPAST,HSPD1,AP4S1,AP4E1,ALS2,KIDINS220,ATP7A,MCOLN1
GO:CC	endosomal part	GO:0044440	0.00037636	3.4244	350	93	10	16579	AP4M1,VPS37A,UBAP1,ZFYVE27,ATP13A2,AP4B1,SPAST,AP4S1,AP4E1,MCOLN1
GO:CC	cytoplasmic vesicle part	GO:0044433	0.00264744	2.57717	1180	93	17	16579	AP4M1,VPS37A,UBAP1,ZFYVE27,CAPN1,ATP13A2,AP4B1,SPAST,AP4S1,AP4E1,VAMP1,DYNC1H1,SPTAN1,ATP7A,DNM2,KIF1B,MCOLN1
GO:CC	vesicle	GO:0031982	0.00488384	2.31124	3401	93	33	16579	AP4M1,VPS37A,DDHD2,UBAP1,ENTPD1,ZFYVE27,CAPN1,ATP13A2,AP4B1,SPAST,HSPD1,AP4S1,SPG11,AP4E1,SPG21,VAMP1,ALS2,ATP2B3,DYNC1H1,KIDINS220,MARS,SPTAN1,ATP7A,COL4A2,TUBB4A,DNM2,GCH1,KIF1B,MCOLN1,SLC20A2,SLC2A1,SLC6A19,SOD1
GO:CC	integral component of organelle membrane	GO:0031301	0.00989922	2.0044	292	93	7	16579	ZFYVE27,BSCL2,RTN2,ATP13A2,ARL6IP1,ABCD1,PEX16
GO:CC	integral component of membrane	GO:0016021	0.0103407	1.98545	2294	93	24	16579	GBA2,ENTPD1,ZFYVE27,BSCL2,MAG,RTN2,ATP13A2,HSPD1,SLC33A1,ATL1,ARL6IP1,SPG7,VAMP1,ABCD1,ATP2B3,SYNE1,PEX16,CSF1R,KCNA2,MCOLN1,PCDH19,SLC16A2,SLC20A2,SLC2A1
GO:CC	intrinsic component of organelle membrane	GO:0031300	0.0122777	1.91088	314	93	7	16579	ZFYVE27,BSCL2,RTN2,ATP13A2,ARL6IP1,ABCD1,PEX16
GO:CC	intrinsic component of membrane	GO:0031224	0.0156097	1.80661	2396	93	24	16579	GBA2,ENTPD1,ZFYVE27,BSCL2,MAG,RTN2,ATP13A2,HSPD1,SLC33A1,ATL1,ARL6IP1,SPG7,VAMP1,ABCD1,ATP2B3,SYNE1,PEX16,CSF1R,KCNA2,MCOLN1,PCDH19,SLC16A2,SLC20A2,SLC2A1
GO:CC	plasma membrane bounded cell projection	GO:0120025	0.0157223	1.80348	1332	93	16	16579	ZFYVE27,CPT1C,ATP13A2,KIF1A,L1CAM,SACS,SETX,ALS2,ATP7A,TUBB4A,DNM2,GCH1,KCNA2,KIF1B,NEFH,SOD1
GO:CC	neuronal cell body	GO:0043025	0.0185281	1.73217	183	93	5	16579	ATP13A2,L1CAM,ATP7A,KCNA2,SOD1
GO:CC	whole membrane	GO:0098805	0.0190756	1.71952	1247	93	15	16579	VPS37A,ERLIN2,UBAP1,ZFYVE27,ATP13A2,SPAST,ZFYVE26,SPG11,VAMP1,ABCD1,PEX16,AP5B1,ATP7A,DNM2,MCOLN1
GO:CC	vacuolar part	GO:0044437	0.0253951	1.59525	475	93	8	16579	ATP13A2,ZFYVE26,SPG11,ABCD1,DYNC1H1,AP5B1,GALC,MCOLN1
GO:CC	lysosomal membrane	GO:0005765	0.0257894	1.58856	285	93	6	16579	ATP13A2,ZFYVE26,SPG11,ABCD1,AP5B1,MCOLN1
GO:CC	lytic vacuole membrane	GO:0098852	0.0258611	1.58735	286	93	6	16579	ATP13A2,ZFYVE26,SPG11,ABCD1,AP5B1,MCOLN1
GO:CC	cell body	GO:0044297	0.0280116	1.55266	206	93	5	16579	ATP13A2,L1CAM,ATP7A,KCNA2,SOD1
GO:CC	endosome membrane	GO:0010008	0.0303968	1.51717	301	93	6	16579	VPS37A,UBAP1,ZFYVE27,ATP13A2,SPAST,MCOLN1
GO:CC	vacuolar membrane	GO:0005774	0.0409885	1.38734	326	93	6	16579	ATP13A2,ZFYVE26,SPG11,ABCD1,AP5B1,MCOLN1
GO:CC	membrane-bounded organelle	GO:0043227	0.0439339	1.3572	10946	93	72	16579	UCHL1,CYP2U1,FARS2,AP5Z1,AP4M1,VPS37A,ERLIN2,DDHD2,CYP7B1,UBAP1,GBA2,ALDH18A1,ENTPD1,ZFYVE27,ERLIN1,BSCL2,CAPN1,B4GALNT1,C12ORF65,C19ORF12,RTN2,CPT1C,ATP13A2,AP4B1,IBA57,SPAST,REEP1,HSPD1,TFG,SLC33A1,AP4S1,ATL1,ZFYVE26,SPG11,AP4E1,SPG21,ARL6IP1,FA2H,FAAH,SPG7,PNPLA6,SACS,SETX,VAMP1,AAAS,ABCD1,ALS2,ATP2B3,DYNC1H1,KIDINS220,MARS,SPTAN1,SYNE1,TINF2,PEX16,AP5B1,ATP7A,ATXN2,COL4A2,CSF1R,TUBB4A,DNM2,GA…
GO:CC	lysosome	GO:0005764	0.0466298	1.33134	554	93	8	16579	ATP13A2,ZFYVE26,SPG11,ABCD1,DYNC1H1,AP5B1,GALC,MCOLN1
GO:CC	lytic vacuole	GO:0000323	0.0466298	1.33134	555	93	8	16579	ATP13A2,ZFYVE26,SPG11,ABCD1,DYNC1H1,AP5B1,GALC,MCOLN1
REAC	Transport of small molecules	REAC:R-HSA-382551	0.00082054	3.0859	716	68	16	10526	ERLIN2,ERLIN1,ATP13A2,SLC33A1,NIPA1,SPG7,ABCD1,ATP2B3,ANO10,ATP7A,MCOLN1,SLC16A2,SLC20A2,SLC2A1,SLC6A19,AFG3L2
Parkinsonism
source	term_name	term_id	adjusted_p_value	negative_log10_of_adjusted_p_value	term_size	query_size	intersection_size	effective_domain_size	intersections
GO:MF	copper ion binding	GO:0005507	0.00232047	2.63442	47	23	3	16179	PARK7,ATP13A2,SNCA
GO:MF	cupric ion binding	GO:1903135	0.00232047	2.63442	4	23	2	16179	PARK7,ATP13A2
GO:MF	cation binding	GO:0043169	0.00232047	2.63442	982	23	8	16179	PARK7,ATP13A2,PINK1,SNCA,ADH1C,PRKN,LRRK2,GLUD2
GO:MF	ion binding	GO:0043167	0.00232047	2.63442	1895	23	11	16179	PARK7,ATP13A2,PINK1,EIF4G1,SNCA,ADH1C,PRKN,LRRK2,MAPT,IPLA2,GLUD2
GO:MF	metal ion binding	GO:0046872	0.00549713	2.25986	889	23	7	16179	PARK7,ATP13A2,PINK1,SNCA,ADH1C,PRKN,LRRK2
GO:MF	anion binding	GO:0043168	0.00549713	2.25986	1189	23	8	16179	ATP13A2,PINK1,EIF4G1,SNCA,LRRK2,MAPT,IPLA2,GLUD2
GO:MF	transition metal ion binding	GO:0046914	0.00739445	2.13109	456	23	5	16179	PARK7,ATP13A2,SNCA,ADH1C,PRKN
GO:MF	catalytic activity	GO:0003824	0.00739445	2.13109	4796	23	15	16179	PARK7,ATP13A2,PINK1,GBA,HTRA2,UCHL1,SNCA,ADH1C,PRKN,LRRK2,SYNJ1,FBXO7,PLA2G6,IPLA2,GLUD2
GO:MF	hydrolase activity	GO:0016787	0.00938837	2.02741	1960	23	9	16179	PARK7,ATP13A2,GBA,HTRA2,UCHL1,LRRK2,SYNJ1,PLA2G6,IPLA2
GO:MF	zinc ion binding	GO:0008270	0.00981893	2.00794	333	23	4	16179	ATP13A2,SNCA,ADH1C,PRKN
GO:MF	phosphatidylinositol bisphosphate binding	GO:1902936	0.0284505	1.54591	89	23	2	16179	ATP13A2,MAPT
GO:MF	phospholipid binding	GO:0005543	0.0411344	1.38579	354	23	3	16179	ATP13A2,SNCA,MAPT
GO:MF	phosphatidylinositol phosphate binding	GO:1901981	0.045151	1.34533	136	23	2	16179	ATP13A2,MAPT
GO:BP	regulation of autophagy	GO:0010506	1.02778e-15	14.9881	284	24	14	15605	PARK7,ATP13A2,PINK1,GBA,HTRA2,EIF4G1,UCHL1,SNCA,PRKN,LRRK2,VPS13C,VPS35,MAPT,FBXO7
GO:BP	negative regulation of neuron death	GO:1901215	1.87797e-15	14.7263	106	24	11	15605	PARK7,ATP13A2,PINK1,GBA,HTRA2,EIF4G1,SNCA,PRKN,LRRK2,VPS35,FBXO7
GO:BP	regulation of neuron death	GO:1901214	5.55412e-15	14.2554	179	24	12	15605	PARK7,ATP13A2,PINK1,GBA,HTRA2,EIF4G1,SNCA,PRKN,LRRK2,VPS35,MAPT,FBXO7
GO:BP	neuron death	GO:0070997	1.04685e-14	13.9801	193	24	12	15605	PARK7,ATP13A2,PINK1,GBA,HTRA2,EIF4G1,SNCA,PRKN,LRRK2,VPS35,MAPT,FBXO7
GO:BP	process utilizing autophagic mechanism	GO:0061919	4.19768e-14	13.377	420	24	14	15605	PARK7,ATP13A2,PINK1,GBA,HTRA2,EIF4G1,UCHL1,SNCA,PRKN,LRRK2,VPS13C,VPS35,MAPT,FBXO7
GO:BP	autophagy	GO:0006914	4.19768e-14	13.377	420	24	14	15605	PARK7,ATP13A2,PINK1,GBA,HTRA2,EIF4G1,UCHL1,SNCA,PRKN,LRRK2,VPS13C,VPS35,MAPT,FBXO7
GO:BP	regulation of cellular catabolic process	GO:0031329	1.63935e-12	11.7853	715	24	15	15605	PARK7,ATP13A2,PINK1,GBA,HTRA2,GIGYF2,EIF4G1,UCHL1,SNCA,PRKN,LRRK2,VPS13C,VPS35,MAPT,FBXO7
GO:BP	regulation of autophagy of mitochondrion	GO:1903146	1.63935e-12	11.7853	27	24	7	15605	PARK7,ATP13A2,PINK1,HTRA2,PRKN,VPS13C,FBXO7
GO:BP	regulation of mitochondrion organization	GO:0010821	2.45198e-12	11.6105	154	24	10	15605	PARK7,ATP13A2,PINK1,HTRA2,PRKN,LRRK2,VPS13C,VPS35,MAPT,FBXO7
GO:BP	regulation of catabolic process	GO:0009894	1.16475e-11	10.9338	833	24	15	15605	PARK7,ATP13A2,PINK1,GBA,HTRA2,GIGYF2,EIF4G1,UCHL1,SNCA,PRKN,LRRK2,VPS13C,VPS35,MAPT,FBXO7
GO:BP	mitochondrion organization	GO:0007005	1.26083e-10	9.89934	459	24	12	15605	PARK7,ATP13A2,PINK1,HTRA2,EIF4G1,PRKN,CHCHD2,LRRK2,VPS13C,VPS35,MAPT,FBXO7
GO:BP	mitochondrion disassembly	GO:0061726	4.25124e-10	9.37148	60	24	7	15605	PARK7,ATP13A2,PINK1,HTRA2,PRKN,VPS13C,FBXO7
GO:BP	autophagy of mitochondrion	GO:0000422	4.25124e-10	9.37148	60	24	7	15605	PARK7,ATP13A2,PINK1,HTRA2,PRKN,VPS13C,FBXO7
GO:BP	cellular response to oxidative stress	GO:0034599	2.56987e-09	8.59009	221	24	9	15605	PARK7,ATP13A2,PINK1,HTRA2,SNCA,PRKN,LRRK2,MAPT,FBXO7
GO:BP	catabolic process	GO:0009056	3.29491e-09	8.48216	2220	24	18	15605	PARK7,ATP13A2,PINK1,GBA,HTRA2,GIGYF2,EIF4G1,UCHL1,SNCA,PRKN,LRRK2,VPS13C,VPS35,MAPT,SYNJ1,FBXO7,IPLA2,GLUD2
GO:BP	organelle disassembly	GO:1903008	3.29491e-09	8.48216	83	24	7	15605	PARK7,ATP13A2,PINK1,HTRA2,PRKN,VPS13C,FBXO7
GO:BP	regulation of macroautophagy	GO:0016241	3.98623e-09	8.39944	150	24	8	15605	ATP13A2,PINK1,GBA,UCHL1,PRKN,LRRK2,VPS13C,VPS35
GO:BP	cellular catabolic process	GO:0044248	5.38e-09	8.26922	1967	24	17	15605	PARK7,ATP13A2,PINK1,GBA,HTRA2,GIGYF2,EIF4G1,UCHL1,SNCA,PRKN,LRRK2,VPS13C,VPS35,MAPT,FBXO7,IPLA2,GLUD2
GO:BP	response to oxidative stress	GO:0006979	2.30785e-08	7.63679	301	24	9	15605	PARK7,ATP13A2,PINK1,HTRA2,SNCA,PRKN,LRRK2,MAPT,FBXO7
GO:BP	organic substance catabolic process	GO:1901575	2.4325e-08	7.61395	1834	24	16	15605	PARK7,ATP13A2,PINK1,GBA,HTRA2,GIGYF2,EIF4G1,UCHL1,SNCA,PRKN,LRRK2,VPS35,SYNJ1,FBXO7,IPLA2,GLUD2
GO:BP	regulation of organelle organization	GO:0033043	4.21104e-08	7.37561	1053	24	13	15605	PARK7,ATP13A2,PINK1,HTRA2,SNCA,PRKN,LRRK2,ATXN2,VPS13C,VPS35,MAPT,SYNJ1,FBXO7
GO:BP	cellular component disassembly	GO:0022411	5.09571e-08	7.2928	477	24	10	15605	PARK7,ATP13A2,PINK1,DNAJC6,GBA,HTRA2,PRKN,VPS13C,SYNJ1,FBXO7
GO:BP	organonitrogen compound catabolic process	GO:1901565	6.16841e-08	7.20983	1099	24	13	15605	PARK7,ATP13A2,PINK1,GBA,HTRA2,UCHL1,SNCA,PRKN,LRRK2,VPS35,FBXO7,IPLA2,GLUD2
GO:BP	negative regulation of cell death	GO:0060548	1.38581e-07	6.8583	724	24	11	15605	PARK7,ATP13A2,PINK1,GBA,HTRA2,EIF4G1,SNCA,PRKN,LRRK2,VPS35,FBXO7
GO:BP	macroautophagy	GO:0016236	1.71015e-07	6.76696	268	24	8	15605	ATP13A2,PINK1,GBA,UCHL1,PRKN,LRRK2,VPS13C,VPS35
GO:BP	regulation of cellular component biogenesis	GO:0044087	1.71015e-07	6.76696	747	24	11	15605	PARK7,ATP13A2,PINK1,GBA,EIF4G1,SNCA,PRKN,LRRK2,ATXN2,VPS35,MAPT
GO:BP	macromolecule catabolic process	GO:0009057	1.78484e-07	6.7484	1220	24	13	15605	PARK7,ATP13A2,PINK1,GBA,HTRA2,GIGYF2,EIF4G1,UCHL1,SNCA,PRKN,LRRK2,VPS35,FBXO7
GO:BP	protein catabolic process	GO:0030163	2.58662e-07	6.58727	785	24	11	15605	PARK7,ATP13A2,PINK1,GBA,HTRA2,UCHL1,SNCA,PRKN,LRRK2,VPS35,FBXO7
GO:BP	cellular macromolecule catabolic process	GO:0044265	2.9807e-07	6.52568	1025	24	12	15605	PARK7,ATP13A2,PINK1,GBA,HTRA2,GIGYF2,EIF4G1,UCHL1,PRKN,LRRK2,VPS35,FBXO7
GO:BP	regulation of cellular component organization	GO:0051128	3.66163e-07	6.43633	1929	24	15	15605	PARK7,ATP13A2,PINK1,GBA,HTRA2,EIF4G1,SNCA,PRKN,LRRK2,ATXN2,VPS13C,VPS35,MAPT,SYNJ1,FBXO7
GO:BP	negative regulation of cellular protein metabolic process	GO:0032269	3.72696e-07	6.42865	819	24	11	15605	PARK7,ATP13A2,PINK1,GBA,GIGYF2,EIF4G1,UCHL1,SNCA,PRKN,LRRK2,MAPT
GO:BP	regulation of protein catabolic process	GO:0042176	4.38661e-07	6.35787	313	24	8	15605	PARK7,ATP13A2,PINK1,GBA,SNCA,PRKN,LRRK2,VPS35
GO:BP	regulation of cellular protein catabolic process	GO:1903362	5.65363e-07	6.24767	206	24	7	15605	PARK7,ATP13A2,PINK1,GBA,PRKN,LRRK2,VPS35
GO:BP	cellular protein catabolic process	GO:0044257	6.04387e-07	6.21868	660	24	10	15605	PARK7,ATP13A2,PINK1,GBA,HTRA2,UCHL1,PRKN,LRRK2,VPS35,FBXO7
GO:BP	negative regulation of protein metabolic process	GO:0051248	6.10459e-07	6.21434	873	24	11	15605	PARK7,ATP13A2,PINK1,GBA,GIGYF2,EIF4G1,UCHL1,SNCA,PRKN,LRRK2,MAPT
GO:BP	regulation of proteolysis	GO:0030162	1.44979e-06	5.83869	538	24	9	15605	PARK7,ATP13A2,PINK1,GBA,HTRA2,SNCA,PRKN,LRRK2,MAPT
GO:BP	cellular response to manganese ion	GO:0071287	1.69549e-06	5.77071	6	24	3	15605	ATP13A2,PRKN,LRRK2
GO:BP	regulation of cell death	GO:0010941	2.91199e-06	5.53581	1310	24	12	15605	PARK7,ATP13A2,PINK1,GBA,HTRA2,EIF4G1,SNCA,PRKN,LRRK2,VPS35,MAPT,FBXO7
GO:BP	response to manganese ion	GO:0010042	4.06892e-06	5.39052	8	24	3	15605	ATP13A2,PRKN,LRRK2
GO:BP	regulation of intracellular protein transport	GO:0033157	5.07027e-06	5.29497	178	24	6	15605	PARK7,ATP13A2,PINK1,HTRA2,PRKN,LRRK2
GO:BP	cell death	GO:0008219	5.12157e-06	5.2906	1704	24	13	15605	PARK7,ATP13A2,PINK1,GBA,HTRA2,EIF4G1,SNCA,PRKN,LRRK2,VPS35,MAPT,FBXO7,IPLA2
GO:BP	regulation of cellular protein metabolic process	GO:0032268	6.5838e-06	5.18152	2105	24	14	15605	PARK7,ATP13A2,PINK1,GBA,HTRA2,GIGYF2,EIF4G1,UCHL1,SNCA,PRKN,LRRK2,ATXN2,VPS35,MAPT
GO:BP	response to inorganic substance	GO:0010035	7.65155e-06	5.11625	323	24	7	15605	PARK7,ATP13A2,PINK1,SNCA,PRKN,LRRK2,MAPT
GO:BP	negative regulation of cellular catabolic process	GO:0031330	1.01492e-05	4.99357	205	24	6	15605	PARK7,ATP13A2,PINK1,EIF4G1,SNCA,LRRK2
GO:BP	response to metal ion	GO:0010038	1.02405e-05	4.98968	206	24	6	15605	PARK7,ATP13A2,SNCA,PRKN,LRRK2,MAPT
GO:BP	regulation of protein metabolic process	GO:0051246	1.32258e-05	4.87858	2241	24	14	15605	PARK7,ATP13A2,PINK1,GBA,HTRA2,GIGYF2,EIF4G1,UCHL1,SNCA,PRKN,LRRK2,ATXN2,VPS35,MAPT
GO:BP	establishment of localization in cell	GO:0051649	1.45489e-05	4.83717	1892	24	13	15605	PARK7,ATP13A2,PINK1,DNAJC6,HTRA2,SNCA,PRKN,LRRK2,VPS13C,VPS35,MAPT,SYNJ1,FBXO7
GO:BP	negative regulation of catabolic process	GO:0009895	2.2917e-05	4.63984	241	24	6	15605	PARK7,ATP13A2,PINK1,EIF4G1,SNCA,LRRK2
GO:BP	regulation of cellular protein localization	GO:1903827	3.14834e-05	4.50192	413	24	7	15605	PARK7,ATP13A2,PINK1,HTRA2,PRKN,LRRK2,MAPT
GO:BP	organelle organization	GO:0006996	3.14834e-05	4.50192	3307	24	16	15605	PARK7,ATP13A2,PINK1,GBA,HTRA2,EIF4G1,SNCA,PRKN,CHCHD2,LRRK2,ATXN2,VPS13C,VPS35,MAPT,SYNJ1,FBXO7
GO:BP	proteolysis	GO:0006508	3.50808e-05	4.45493	1401	24	11	15605	PARK7,ATP13A2,PINK1,GBA,HTRA2,UCHL1,SNCA,PRKN,LRRK2,MAPT,FBXO7
GO:BP	regulation of intracellular transport	GO:0032386	3.51882e-05	4.4536	267	24	6	15605	PARK7,ATP13A2,PINK1,HTRA2,PRKN,LRRK2
GO:BP	cellular response to stress	GO:0033554	3.90844e-05	4.408	1746	24	12	15605	PARK7,ATP13A2,PINK1,HTRA2,EIF4G1,SNCA,PRKN,CHCHD2,LRRK2,VPS13C,MAPT,FBXO7
GO:BP	regulation of cellular localization	GO:0060341	4.70879e-05	4.32709	646	24	8	15605	PARK7,ATP13A2,PINK1,HTRA2,SNCA,PRKN,LRRK2,MAPT
GO:BP	regulation of peptidase activity	GO:0052547	7.02585e-05	4.1533	304	24	6	15605	PARK7,ATP13A2,PINK1,HTRA2,SNCA,MAPT
GO:BP	cellular component biogenesis	GO:0044085	8.77534e-05	4.05674	2710	24	14	15605	PARK7,ATP13A2,PINK1,GBA,HTRA2,EIF4G1,SNCA,PRKN,TBP,LRRK2,ATXN2,VPS35,MAPT,SYNJ1
GO:BP	regulation of biological quality	GO:0065008	0.000104476	3.98098	3206	24	15	15605	PARK7,ATP13A2,PINK1,GBA,GIGYF2,EIF4G1,SNCA,ADH1C,PRKN,LRRK2,VPS13C,VPS35,MAPT,SYNJ1,FBXO7
GO:BP	intracellular protein transport	GO:0006886	0.000104476	3.98098	996	24	9	15605	PARK7,ATP13A2,PINK1,HTRA2,PRKN,LRRK2,VPS13C,VPS35,FBXO7
GO:BP	response to stress	GO:0006950	0.00010881	3.96333	3219	24	15	15605	PARK7,ATP13A2,PINK1,GBA,HTRA2,EIF4G1,SNCA,PRKN,CHCHD2,LRRK2,VPS13C,VPS35,MAPT,FBXO7,PLA2G6
GO:BP	negative regulation of cellular metabolic process	GO:0031324	0.000144547	3.83999	2040	24	12	15605	PARK7,ATP13A2,PINK1,GBA,GIGYF2,EIF4G1,UCHL1,SNCA,PRKN,LRRK2,ATXN2,MAPT
GO:BP	regulation of establishment of protein localization	GO:0070201	0.000160294	3.79508	567	24	7	15605	PARK7,ATP13A2,PINK1,HTRA2,PRKN,LRRK2,MAPT
GO:BP	cellular localization	GO:0051641	0.000177219	3.75149	2488	24	13	15605	PARK7,ATP13A2,PINK1,DNAJC6,HTRA2,SNCA,PRKN,LRRK2,VPS13C,VPS35,MAPT,SYNJ1,FBXO7
GO:BP	negative regulation of cellular process	GO:0048523	0.000188208	3.72536	3898	24	16	15605	PARK7,ATP13A2,PINK1,GBA,HTRA2,GIGYF2,EIF4G1,UCHL1,SNCA,PRKN,LRRK2,ATXN2,VPS13C,VPS35,MAPT,FBXO7
GO:BP	organic substance transport	GO:0071702	0.000188305	3.72514	2107	24	12	15605	PARK7,ATP13A2,PINK1,HTRA2,SNCA,PRKN,LRRK2,ATXN2,VPS13C,VPS35,FBXO7,IPLA2
GO:BP	nitrogen compound transport	GO:0071705	0.000205657	3.68686	1768	24	11	15605	PARK7,ATP13A2,PINK1,HTRA2,SNCA,PRKN,LRRK2,ATXN2,VPS13C,VPS35,FBXO7
GO:BP	vesicle-mediated transport	GO:0016192	0.000253901	3.59534	1816	24	11	15605	ATP13A2,PINK1,DNAJC6,SNCA,PRKN,LRRK2,ATXN2,VPS13C,VPS35,SYNJ1,PLA2G6
GO:BP	cellular metabolic process	GO:0044237	0.000287065	3.54202	9015	24	23	15605	PARK7,ATP13A2,PINK1,GBA,HTRA2,GIGYF2,EIF4G1,UCHL1,SNCA,ADH1C,PRKN,TBP,CHCHD2,LRRK2,ATXN2,VPS13C,VPS35,MAPT,SYNJ1,FBXO7,PLA2G6,IPLA2,GLUD2
GO:BP	positive regulation of biological process	GO:0048518	0.000308268	3.51107	5223	24	18	15605	PARK7,ATP13A2,PINK1,GBA,HTRA2,GIGYF2,EIF4G1,SNCA,PRKN,TBP,CHCHD2,LRRK2,VPS13C,VPS35,MAPT,SYNJ1,FBXO7,PLA2G6
GO:BP	negative regulation of nitrogen compound metabolic process	GO:0051172	0.000330778	3.48046	1875	24	11	15605	PARK7,ATP13A2,PINK1,GBA,GIGYF2,EIF4G1,UCHL1,SNCA,PRKN,LRRK2,MAPT
GO:BP	intracellular transport	GO:0046907	0.000349065	3.45709	1531	24	10	15605	PARK7,ATP13A2,PINK1,HTRA2,PRKN,LRRK2,VPS13C,VPS35,MAPT,FBXO7
GO:BP	cellular response to metal ion	GO:0071248	0.000353597	3.45149	131	24	4	15605	ATP13A2,SNCA,PRKN,LRRK2
GO:BP	phosphate-containing compound metabolic process	GO:0006796	0.00037328	3.42797	2710	24	13	15605	PARK7,ATP13A2,PINK1,GBA,EIF4G1,UCHL1,SNCA,PRKN,LRRK2,MAPT,SYNJ1,PLA2G6,IPLA2
GO:BP	regulation of lysosomal protein catabolic process	GO:1905165	0.000374051	3.42707	7	24	2	15605	ATP13A2,GBA
GO:BP	regulation of exocytosis	GO:0017157	0.000388133	3.41102	135	24	4	15605	ATP13A2,SNCA,PRKN,LRRK2
GO:BP	regulation of metabolic process	GO:0019222	0.00039065	3.40821	5322	24	18	15605	PARK7,ATP13A2,PINK1,GBA,HTRA2,GIGYF2,EIF4G1,UCHL1,SNCA,PRKN,TBP,CHCHD2,LRRK2,ATXN2,VPS13C,VPS35,MAPT,FBXO7
GO:BP	phosphorus metabolic process	GO:0006793	0.000401183	3.39666	2736	24	13	15605	PARK7,ATP13A2,PINK1,GBA,EIF4G1,UCHL1,SNCA,PRKN,LRRK2,MAPT,SYNJ1,PLA2G6,IPLA2
GO:BP	cellular component organization	GO:0016043	0.000410519	3.38667	5345	24	18	15605	PARK7,ATP13A2,PINK1,DNAJC6,GBA,HTRA2,EIF4G1,SNCA,PRKN,TBP,CHCHD2,LRRK2,ATXN2,VPS13C,VPS35,MAPT,SYNJ1,FBXO7
GO:BP	regulation of cellular metabolic process	GO:0031323	0.000419821	3.37694	4765	24	17	15605	PARK7,ATP13A2,PINK1,GBA,HTRA2,GIGYF2,EIF4G1,UCHL1,SNCA,PRKN,CHCHD2,LRRK2,ATXN2,VPS13C,VPS35,MAPT,FBXO7
GO:BP	vacuole organization	GO:0007033	0.000419821	3.37694	139	24	4	15605	ATP13A2,PINK1,GBA,LRRK2
GO:BP	establishment of protein localization	GO:0045184	0.000459077	3.33811	1596	24	10	15605	PARK7,ATP13A2,PINK1,HTRA2,PRKN,LRRK2,VPS13C,VPS35,MAPT,FBXO7
GO:BP	regulation of endopeptidase activity	GO:0052548	0.000459077	3.33811	285	24	5	15605	PARK7,ATP13A2,HTRA2,SNCA,MAPT
GO:BP	regulation of catalytic activity	GO:0050790	0.000459077	3.33811	1595	24	10	15605	PARK7,ATP13A2,PINK1,GBA,HTRA2,UCHL1,SNCA,PRKN,LRRK2,MAPT
GO:BP	regulation of chaperone-mediated autophagy	GO:1904714	0.000459077	3.33811	8	24	2	15605	ATP13A2,SNCA
GO:BP	negative regulation of macromolecule metabolic process	GO:0010605	0.00048374	3.31539	2373	24	12	15605	PARK7,ATP13A2,PINK1,GBA,GIGYF2,EIF4G1,UCHL1,SNCA,PRKN,LRRK2,ATXN2,MAPT
GO:BP	cellular protein localization	GO:0034613	0.000514491	3.28862	1624	24	10	15605	PARK7,ATP13A2,PINK1,HTRA2,PRKN,LRRK2,VPS13C,VPS35,MAPT,FBXO7
GO:BP	cellular response to inorganic substance	GO:0071241	0.000520025	3.28398	149	24	4	15605	ATP13A2,SNCA,PRKN,LRRK2
GO:BP	transport	GO:0006810	0.000534211	3.27229	4308	24	16	15605	PARK7,ATP13A2,PINK1,DNAJC6,HTRA2,SNCA,PRKN,LRRK2,ATXN2,VPS13C,VPS35,MAPT,SYNJ1,FBXO7,PLA2G6,IPLA2
GO:BP	cellular macromolecule localization	GO:0070727	0.000539218	3.26824	1635	24	10	15605	PARK7,ATP13A2,PINK1,HTRA2,PRKN,LRRK2,VPS13C,VPS35,MAPT,FBXO7
GO:BP	regulation of protein catabolic process in the vacuole	GO:1904350	0.000552443	3.25771	9	24	2	15605	ATP13A2,GBA
GO:BP	cellular component organization or biogenesis	GO:0071840	0.000563181	3.24935	5501	24	18	15605	PARK7,ATP13A2,PINK1,DNAJC6,GBA,HTRA2,EIF4G1,SNCA,PRKN,TBP,CHCHD2,LRRK2,ATXN2,VPS13C,VPS35,MAPT,SYNJ1,FBXO7
GO:BP	macromolecule localization	GO:0033036	0.000576165	3.23945	2431	24	12	15605	PARK7,ATP13A2,PINK1,HTRA2,PRKN,LRRK2,ATXN2,VPS13C,VPS35,MAPT,FBXO7,IPLA2
GO:BP	lysosomal protein catabolic process	GO:1905146	0.000664267	3.17766	10	24	2	15605	ATP13A2,GBA
GO:BP	establishment of localization	GO:0051234	0.000677152	3.16931	4414	24	16	15605	PARK7,ATP13A2,PINK1,DNAJC6,HTRA2,SNCA,PRKN,LRRK2,ATXN2,VPS13C,VPS35,MAPT,SYNJ1,FBXO7,PLA2G6,IPLA2
GO:BP	regulation of protein transport	GO:0051223	0.000719453	3.143	524	24	6	15605	PARK7,ATP13A2,PINK1,HTRA2,PRKN,LRRK2
GO:BP	regulation of protein localization	GO:0032880	0.000741899	3.12966	772	24	7	15605	PARK7,ATP13A2,PINK1,HTRA2,PRKN,LRRK2,MAPT
GO:BP	primary metabolic process	GO:0044238	0.000741899	3.12966	8572	24	22	15605	PARK7,ATP13A2,PINK1,GBA,HTRA2,GIGYF2,EIF4G1,UCHL1,SNCA,ADH1C,PRKN,TBP,CHCHD2,LRRK2,ATXN2,VPS35,MAPT,SYNJ1,FBXO7,PLA2G6,IPLA2,GLUD2
GO:BP	metabolic process	GO:0008152	0.000757386	3.12068	9554	24	23	15605	PARK7,ATP13A2,PINK1,GBA,HTRA2,GIGYF2,EIF4G1,UCHL1,SNCA,ADH1C,PRKN,TBP,CHCHD2,LRRK2,ATXN2,VPS13C,VPS35,MAPT,SYNJ1,FBXO7,PLA2G6,IPLA2,GLUD2
GO:BP	regulation of transport	GO:0051049	0.000763425	3.11723	1382	24	9	15605	PARK7,ATP13A2,PINK1,HTRA2,SNCA,PRKN,LRRK2,ATXN2,VPS35
GO:BP	organonitrogen compound metabolic process	GO:1901564	0.000763787	3.11703	5655	24	18	15605	PARK7,ATP13A2,PINK1,GBA,HTRA2,GIGYF2,EIF4G1,UCHL1,SNCA,PRKN,LRRK2,ATXN2,VPS35,MAPT,FBXO7,PLA2G6,IPLA2,GLUD2
GO:BP	negative regulation of biological process	GO:0048519	0.000805114	3.09414	4498	24	16	15605	PARK7,ATP13A2,PINK1,GBA,HTRA2,GIGYF2,EIF4G1,UCHL1,SNCA,PRKN,LRRK2,ATXN2,VPS13C,VPS35,MAPT,FBXO7
GO:BP	positive regulation of cellular process	GO:0048522	0.000828677	3.08161	4509	24	16	15605	PARK7,ATP13A2,PINK1,GBA,HTRA2,GIGYF2,EIF4G1,SNCA,PRKN,CHCHD2,LRRK2,VPS13C,VPS35,MAPT,SYNJ1,FBXO7
GO:BP	regulation of peptide transport	GO:0090087	0.00084305	3.07415	546	24	6	15605	PARK7,ATP13A2,PINK1,HTRA2,PRKN,LRRK2
GO:BP	regulation of molecular function	GO:0065009	0.000868765	3.0611	2148	24	11	15605	PARK7,ATP13A2,PINK1,GBA,HTRA2,EIF4G1,UCHL1,SNCA,PRKN,LRRK2,MAPT
GO:BP	chaperone-mediated autophagy	GO:0061684	0.000882942	3.05407	12	24	2	15605	ATP13A2,SNCA
GO:BP	negative regulation of metabolic process	GO:0009892	0.000883568	3.05376	2570	24	12	15605	PARK7,ATP13A2,PINK1,GBA,GIGYF2,EIF4G1,UCHL1,SNCA,PRKN,LRRK2,ATXN2,MAPT
GO:BP	regulation of hydrolase activity	GO:0051336	0.000981221	3.00823	819	24	7	15605	PARK7,ATP13A2,PINK1,HTRA2,SNCA,LRRK2,MAPT
GO:BP	protein catabolic process in the vacuole	GO:0007039	0.00114157	2.9425	14	24	2	15605	ATP13A2,GBA
GO:BP	protein transport	GO:0015031	0.00124642	2.90433	1492	24	9	15605	PARK7,ATP13A2,PINK1,HTRA2,PRKN,LRRK2,VPS13C,VPS35,FBXO7
GO:BP	regulation of vesicle-mediated transport	GO:0060627	0.00134726	2.87055	381	24	5	15605	ATP13A2,SNCA,PRKN,LRRK2,ATXN2
GO:BP	peptide transport	GO:0015833	0.00145269	2.83783	1524	24	9	15605	PARK7,ATP13A2,PINK1,HTRA2,PRKN,LRRK2,VPS13C,VPS35,FBXO7
GO:BP	regulation of exosomal secretion	GO:1903541	0.00146455	2.8343	16	24	2	15605	ATP13A2,PRKN
GO:BP	amide transport	GO:0042886	0.00156501	2.80548	1543	24	9	15605	PARK7,ATP13A2,PINK1,HTRA2,PRKN,LRRK2,VPS13C,VPS35,FBXO7
GO:BP	autophagosome organization	GO:1905037	0.00165606	2.78092	87	24	3	15605	ATP13A2,PINK1,LRRK2
GO:BP	phosphorylation	GO:0016310	0.00175226	2.7564	1948	24	10	15605	PARK7,ATP13A2,PINK1,GBA,EIF4G1,UCHL1,SNCA,PRKN,LRRK2,MAPT
GO:BP	regulation of macromolecule metabolic process	GO:0060255	0.00182596	2.73851	4850	24	16	15605	PARK7,ATP13A2,PINK1,GBA,HTRA2,GIGYF2,EIF4G1,UCHL1,SNCA,PRKN,TBP,CHCHD2,LRRK2,ATXN2,VPS35,MAPT
GO:BP	organic substance metabolic process	GO:0071704	0.00191203	2.71851	9092	24	22	15605	PARK7,ATP13A2,PINK1,GBA,HTRA2,GIGYF2,EIF4G1,UCHL1,SNCA,ADH1C,PRKN,TBP,CHCHD2,LRRK2,ATXN2,VPS35,MAPT,SYNJ1,FBXO7,PLA2G6,IPLA2,GLUD2
GO:BP	exosomal secretion	GO:1990182	0.00194957	2.71006	19	24	2	15605	ATP13A2,PRKN
GO:BP	extracellular exosome biogenesis	GO:0097734	0.00210039	2.6777	20	24	2	15605	ATP13A2,PRKN
GO:BP	protein phosphorylation	GO:0006468	0.00225828	2.64622	1640	24	9	15605	PARK7,ATP13A2,PINK1,GBA,EIF4G1,UCHL1,SNCA,PRKN,LRRK2
GO:BP	cellular protein metabolic process	GO:0044267	0.00231995	2.63452	4403	24	15	15605	PARK7,ATP13A2,PINK1,GBA,HTRA2,GIGYF2,EIF4G1,UCHL1,SNCA,PRKN,LRRK2,ATXN2,VPS35,MAPT,FBXO7
GO:BP	negative regulation of protein catabolic process	GO:0042177	0.00246864	2.60754	103	24	3	15605	PARK7,ATP13A2,SNCA
GO:BP	extracellular vesicle biogenesis	GO:0140112	0.00247034	2.60724	22	24	2	15605	ATP13A2,PRKN
GO:BP	regulation of nitrogen compound metabolic process	GO:0051171	0.0024837	2.6049	4435	24	15	15605	PARK7,ATP13A2,PINK1,GBA,HTRA2,GIGYF2,EIF4G1,UCHL1,SNCA,PRKN,CHCHD2,LRRK2,ATXN2,VPS35,MAPT
GO:BP	cellular response to stimulus	GO:0051716	0.00281432	2.55063	6291	24	18	15605	PARK7,ATP13A2,PINK1,GBA,HTRA2,GIGYF2,EIF4G1,UCHL1,SNCA,PRKN,TBP,CHCHD2,LRRK2,VPS13C,VPS35,MAPT,FBXO7,PLA2G6
GO:BP	regulation of primary metabolic process	GO:0080090	0.00337499	2.47173	4575	24	15	15605	PARK7,ATP13A2,PINK1,GBA,HTRA2,GIGYF2,EIF4G1,UCHL1,SNCA,PRKN,CHCHD2,LRRK2,ATXN2,VPS35,MAPT
GO:BP	protein localization	GO:0008104	0.003464	2.46042	2159	24	10	15605	PARK7,ATP13A2,PINK1,HTRA2,PRKN,LRRK2,VPS13C,VPS35,MAPT,FBXO7
GO:BP	cellular response to chemical stimulus	GO:0070887	0.00357235	2.44705	2602	24	11	15605	PARK7,ATP13A2,PINK1,GBA,HTRA2,SNCA,PRKN,CHCHD2,LRRK2,MAPT,FBXO7
GO:BP	regulation of localization	GO:0032879	0.00414292	2.38269	2219	24	10	15605	PARK7,ATP13A2,PINK1,HTRA2,SNCA,PRKN,LRRK2,ATXN2,VPS35,MAPT
GO:BP	protein metabolic process	GO:0019538	0.00524687	2.2801	4792	24	15	15605	PARK7,ATP13A2,PINK1,GBA,HTRA2,GIGYF2,EIF4G1,UCHL1,SNCA,PRKN,LRRK2,ATXN2,VPS35,MAPT,FBXO7
GO:BP	zinc ion homeostasis	GO:0055069	0.00536885	2.27012	35	24	2	15605	ATP13A2,PRKN
GO:BP	nitrogen compound metabolic process	GO:0006807	0.0054698	2.26203	8137	24	20	15605	PARK7,ATP13A2,PINK1,GBA,HTRA2,GIGYF2,EIF4G1,UCHL1,SNCA,PRKN,TBP,CHCHD2,LRRK2,ATXN2,VPS35,MAPT,FBXO7,PLA2G6,IPLA2,GLUD2
GO:BP	localization	GO:0051179	0.00788388	2.10326	5655	24	16	15605	PARK7,ATP13A2,PINK1,DNAJC6,HTRA2,SNCA,PRKN,LRRK2,ATXN2,VPS13C,VPS35,MAPT,SYNJ1,FBXO7,PLA2G6,IPLA2
GO:BP	secretion	GO:0046903	0.00841001	2.0752	1288	24	7	15605	PARK7,ATP13A2,SNCA,PRKN,LRRK2,SYNJ1,IPLA2
GO:BP	peptidyl-amino acid modification	GO:0018193	0.00897189	2.04712	958	24	6	15605	PARK7,ATP13A2,PINK1,EIF4G1,SNCA,LRRK2
GO:BP	protein autophosphorylation	GO:0046777	0.0107229	1.96969	203	24	3	15605	ATP13A2,PINK1,LRRK2
GO:BP	positive regulation of cellular component biogenesis	GO:0044089	0.0107229	1.96969	420	24	4	15605	ATP13A2,PINK1,EIF4G1,MAPT
GO:BP	positive regulation of exocytosis	GO:0045921	0.0125919	1.89991	64	24	2	15605	ATP13A2,SNCA
GO:BP	cellular homeostasis	GO:0019725	0.0127814	1.89342	734	24	5	15605	ATP13A2,PINK1,SNCA,PRKN,LRRK2
GO:BP	positive regulation of transport	GO:0051050	0.0132621	1.87739	743	24	5	15605	ATP13A2,PINK1,HTRA2,SNCA,PRKN
GO:BP	homeostatic process	GO:0042592	0.0134725	1.87055	1448	24	7	15605	PARK7,ATP13A2,PINK1,EIF4G1,SNCA,PRKN,LRRK2
GO:BP	negative regulation of cellular protein catabolic process	GO:1903363	0.0136027	1.86637	69	24	2	15605	PARK7,ATP13A2
GO:BP	cellular macromolecule metabolic process	GO:0044260	0.0153678	1.81339	6733	24	17	15605	PARK7,ATP13A2,PINK1,GBA,HTRA2,GIGYF2,EIF4G1,UCHL1,SNCA,PRKN,TBP,CHCHD2,LRRK2,ATXN2,VPS35,MAPT,FBXO7
GO:BP	response to chemical	GO:0042221	0.0158941	1.79876	3315	24	11	15605	PARK7,ATP13A2,PINK1,GBA,HTRA2,SNCA,PRKN,CHCHD2,LRRK2,MAPT,FBXO7
GO:BP	exocytosis	GO:0006887	0.0158941	1.79876	786	24	5	15605	ATP13A2,SNCA,PRKN,LRRK2,SYNJ1
GO:BP	regulation of cellular process	GO:0050794	0.0158941	1.79876	8885	24	20	15605	PARK7,ATP13A2,PINK1,GBA,HTRA2,GIGYF2,EIF4G1,UCHL1,SNCA,PRKN,TBP,CHCHD2,LRRK2,ATXN2,VPS13C,VPS35,MAPT,SYNJ1,FBXO7,PLA2G6
GO:BP	response to stimulus	GO:0050896	0.017907	1.74698	7520	24	18	15605	PARK7,ATP13A2,PINK1,GBA,HTRA2,GIGYF2,EIF4G1,UCHL1,SNCA,PRKN,TBP,CHCHD2,LRRK2,VPS13C,VPS35,MAPT,FBXO7,PLA2G6
GO:BP	regulation of secretion by cell	GO:1903530	0.0188001	1.72584	518	24	4	15605	ATP13A2,SNCA,PRKN,LRRK2
GO:BP	protein modification process	GO:0036211	0.0191076	1.71879	3420	24	11	15605	PARK7,ATP13A2,PINK1,GBA,EIF4G1,UCHL1,SNCA,PRKN,LRRK2,MAPT,FBXO7
GO:BP	cellular protein modification process	GO:0006464	0.0191076	1.71879	3420	24	11	15605	PARK7,ATP13A2,PINK1,GBA,EIF4G1,UCHL1,SNCA,PRKN,LRRK2,MAPT,FBXO7
GO:BP	secretion by cell	GO:0032940	0.0218004	1.66154	1224	24	6	15605	PARK7,ATP13A2,SNCA,PRKN,LRRK2,SYNJ1
GO:BP	regulation of secretion	GO:0051046	0.0224441	1.6489	554	24	4	15605	ATP13A2,SNCA,PRKN,LRRK2
GO:BP	export from cell	GO:0140352	0.0243466	1.61356	1261	24	6	15605	PARK7,ATP13A2,SNCA,PRKN,LRRK2,SYNJ1
GO:BP	chemical homeostasis	GO:0048878	0.0249758	1.60248	906	24	5	15605	PARK7,ATP13A2,SNCA,PRKN,LRRK2
GO:BP	cation homeostasis	GO:0055080	0.0250131	1.60183	579	24	4	15605	ATP13A2,SNCA,PRKN,LRRK2
GO:BP	inorganic ion homeostasis	GO:0098771	0.0262718	1.58051	588	24	4	15605	ATP13A2,SNCA,PRKN,LRRK2
GO:BP	positive regulation of protein transport	GO:0051222	0.0264778	1.57712	312	24	3	15605	ATP13A2,PINK1,HTRA2
GO:BP	macromolecule modification	GO:0043412	0.0266742	1.57391	3608	24	11	15605	PARK7,ATP13A2,PINK1,GBA,EIF4G1,UCHL1,SNCA,PRKN,LRRK2,MAPT,FBXO7
GO:BP	transition metal ion homeostasis	GO:0055076	0.0272364	1.56485	111	24	2	15605	ATP13A2,PRKN
GO:BP	regulation of anatomical structure size	GO:0090066	0.027591	1.55923	321	24	3	15605	ATP13A2,LRRK2,MAPT
GO:BP	biological regulation	GO:0065007	0.0317484	1.49828	10223	24	21	15605	PARK7,ATP13A2,PINK1,GBA,HTRA2,GIGYF2,EIF4G1,UCHL1,SNCA,ADH1C,PRKN,TBP,CHCHD2,LRRK2,ATXN2,VPS13C,VPS35,MAPT,SYNJ1,FBXO7,PLA2G6
GO:BP	ion homeostasis	GO:0050801	0.0326162	1.48657	642	24	4	15605	ATP13A2,SNCA,PRKN,LRRK2
GO:BP	positive regulation of establishment of protein localization	GO:1904951	0.0334917	1.47506	351	24	3	15605	ATP13A2,PINK1,HTRA2
GO:BP	regulation of biological process	GO:0050789	0.0387943	1.41123	9606	24	20	15605	PARK7,ATP13A2,PINK1,GBA,HTRA2,GIGYF2,EIF4G1,UCHL1,SNCA,PRKN,TBP,CHCHD2,LRRK2,ATXN2,VPS13C,VPS35,MAPT,SYNJ1,FBXO7,PLA2G6
GO:BP	divalent inorganic cation homeostasis	GO:0072507	0.0433011	1.3635	399	24	3	15605	ATP13A2,SNCA,PRKN
GO:BP	protein secretion	GO:0009306	0.0459011	1.33818	412	24	3	15605	PARK7,ATP13A2,PRKN
GO:BP	establishment of protein localization to extracellular region	GO:0035592	0.0461462	1.33586	413	24	3	15605	PARK7,ATP13A2,PRKN
GO:BP	macromolecule metabolic process	GO:0043170	0.0475383	1.32296	7651	24	17	15605	PARK7,ATP13A2,PINK1,GBA,HTRA2,GIGYF2,EIF4G1,UCHL1,SNCA,PRKN,TBP,CHCHD2,LRRK2,ATXN2,VPS35,MAPT,FBXO7
GO:BP	protein localization to extracellular region	GO:0071692	0.047564	1.32272	420	24	3	15605	PARK7,ATP13A2,PRKN
GO:CC	neuron projection	GO:0043005	2.88119e-06	5.54043	735	24	10	16579	PARK7,ATP13A2,PINK1,GIGYF2,SNCA,PRKN,LRRK2,MAPT,SYNJ1,FBXO7
GO:CC	neuron part	GO:0097458	2.88119e-06	5.54043	936	24	11	16579	PARK7,ATP13A2,PINK1,DNAJC6,GIGYF2,SNCA,PRKN,LRRK2,MAPT,SYNJ1,FBXO7
GO:CC	cytoplasmic part	GO:0044444	0.000187953	3.72595	8800	24	23	16579	PARK7,ATP13A2,PINK1,DNAJC6,GBA,HTRA2,GIGYF2,EIF4G1,UCHL1,SNCA,ADH1C,PRKN,CHCHD2,LRRK2,ATXN2,VPS13C,VPS35,MAPT,SYNJ1,FBXO7,PLA2G6,IPLA2,GLUD2
GO:CC	plasma membrane bounded cell projection	GO:0120025	0.000209546	3.67872	1332	24	10	16579	PARK7,ATP13A2,PINK1,GIGYF2,SNCA,PRKN,LRRK2,MAPT,SYNJ1,FBXO7
GO:CC	cell projection	GO:0042995	0.000213348	3.67091	1349	24	10	16579	PARK7,ATP13A2,PINK1,GIGYF2,SNCA,PRKN,LRRK2,MAPT,SYNJ1,FBXO7
GO:CC	cell body	GO:0044297	0.000231682	3.63511	206	24	5	16579	ATP13A2,PINK1,GIGYF2,LRRK2,MAPT
GO:CC	whole membrane	GO:0098805	0.000609601	3.21495	1247	24	9	16579	ATP13A2,PINK1,GBA,SNCA,LRRK2,VPS13C,VPS35,MAPT,IPLA2
GO:CC	intracellular organelle	GO:0043229	0.000687982	3.16242	10894	24	24	16579	PARK7,ATP13A2,PINK1,DNAJC6,GBA,HTRA2,GIGYF2,EIF4G1,UCHL1,SNCA,ADH1C,PRKN,TBP,CHCHD2,LRRK2,ATXN2,VPS13C,VPS35,MAPT,SYNJ1,FBXO7,PLA2G6,IPLA2,GLUD2
GO:CC	cytoplasm	GO:0005737	0.00109895	2.95902	9938	24	23	16579	PARK7,ATP13A2,PINK1,DNAJC6,GBA,HTRA2,GIGYF2,EIF4G1,UCHL1,SNCA,ADH1C,PRKN,CHCHD2,LRRK2,ATXN2,VPS13C,VPS35,MAPT,SYNJ1,FBXO7,PLA2G6,IPLA2,GLUD2
GO:CC	neuronal cell body	GO:0043025	0.00156894	2.80439	183	24	4	16579	ATP13A2,GIGYF2,LRRK2,MAPT
GO:CC	intracellular membrane-bounded organelle	GO:0043231	0.00230228	2.63784	9458	24	22	16579	PARK7,ATP13A2,PINK1,DNAJC6,GBA,HTRA2,GIGYF2,EIF4G1,UCHL1,SNCA,ADH1C,PRKN,TBP,CHCHD2,LRRK2,ATXN2,VPS13C,VPS35,MAPT,FBXO7,IPLA2,GLUD2
GO:CC	organelle	GO:0043226	0.00254542	2.59424	11795	24	24	16579	PARK7,ATP13A2,PINK1,DNAJC6,GBA,HTRA2,GIGYF2,EIF4G1,UCHL1,SNCA,ADH1C,PRKN,TBP,CHCHD2,LRRK2,ATXN2,VPS13C,VPS35,MAPT,SYNJ1,FBXO7,PLA2G6,IPLA2,GLUD2
GO:CC	organelle membrane	GO:0031090	0.0043238	2.36413	2613	24	11	16579	PARK7,ATP13A2,PINK1,GBA,HTRA2,SNCA,LRRK2,VPS13C,VPS35,SYNJ1,IPLA2
GO:CC	membrane-bounded organelle	GO:0043227	0.00515924	2.28741	10946	24	23	16579	PARK7,ATP13A2,PINK1,DNAJC6,GBA,HTRA2,GIGYF2,EIF4G1,UCHL1,SNCA,ADH1C,PRKN,TBP,CHCHD2,LRRK2,ATXN2,VPS13C,VPS35,MAPT,SYNJ1,FBXO7,IPLA2,GLUD2
GO:CC	intracellular organelle part	GO:0044446	0.00515924	2.28741	8179	24	20	16579	PARK7,ATP13A2,PINK1,GBA,HTRA2,EIF4G1,UCHL1,SNCA,ADH1C,PRKN,TBP,CHCHD2,LRRK2,ATXN2,VPS13C,VPS35,MAPT,SYNJ1,PLA2G6,IPLA2
GO:CC	organelle part	GO:0044422	0.00662606	2.17874	8369	24	20	16579	PARK7,ATP13A2,PINK1,GBA,HTRA2,EIF4G1,UCHL1,SNCA,ADH1C,PRKN,TBP,CHCHD2,LRRK2,ATXN2,VPS13C,VPS35,MAPT,SYNJ1,PLA2G6,IPLA2
GO:CC	bounding membrane of organelle	GO:0098588	0.00692213	2.15976	1538	24	8	16579	ATP13A2,PINK1,GBA,SNCA,LRRK2,VPS13C,VPS35,IPLA2
GO:CC	lytic vacuole	GO:0000323	0.00692213	2.15976	555	24	5	16579	ATP13A2,GBA,SNCA,LRRK2,VPS35
GO:CC	lysosome	GO:0005764	0.00692213	2.15976	554	24	5	16579	ATP13A2,GBA,SNCA,LRRK2,VPS35
GO:CC	multivesicular body	GO:0005771	0.00766703	2.11537	36	24	2	16579	ATP13A2,LRRK2
GO:CC	vacuole	GO:0005773	0.00900203	2.04566	623	24	5	16579	ATP13A2,GBA,SNCA,LRRK2,VPS35
GO:CC	late endosome	GO:0005770	0.0100076	1.99967	176	24	3	16579	ATP13A2,LRRK2,VPS35
GO:CC	intracellular part	GO:0044424	0.0100076	1.99967	12798	24	24	16579	PARK7,ATP13A2,PINK1,DNAJC6,GBA,HTRA2,GIGYF2,EIF4G1,UCHL1,SNCA,ADH1C,PRKN,TBP,CHCHD2,LRRK2,ATXN2,VPS13C,VPS35,MAPT,SYNJ1,FBXO7,PLA2G6,IPLA2,GLUD2
GO:CC	somatodendritic compartment	GO:0036477	0.0100076	1.99967	383	24	4	16579	ATP13A2,GIGYF2,LRRK2,MAPT
GO:CC	intracellular	GO:0005622	0.0100076	1.99967	12813	24	24	16579	PARK7,ATP13A2,PINK1,DNAJC6,GBA,HTRA2,GIGYF2,EIF4G1,UCHL1,SNCA,ADH1C,PRKN,TBP,CHCHD2,LRRK2,ATXN2,VPS13C,VPS35,MAPT,SYNJ1,FBXO7,PLA2G6,IPLA2,GLUD2
GO:CC	autophagosome	GO:0005776	0.0126536	1.89779	60	24	2	16579	ATP13A2,LRRK2
GO:CC	vesicle	GO:0031982	0.0155678	1.80777	3401	24	11	16579	PARK7,ATP13A2,DNAJC6,GBA,GIGYF2,SNCA,PRKN,LRRK2,VPS13C,VPS35,SYNJ1
GO:CC	membrane part	GO:0044425	0.0166219	1.77932	3978	24	12	16579	PARK7,ATP13A2,PINK1,GBA,HTRA2,SNCA,LRRK2,VPS13C,VPS35,MAPT,SYNJ1,IPLA2
GO:CC	lysosomal lumen	GO:0043202	0.0201171	1.69644	85	24	2	16579	ATP13A2,GBA
GO:CC	lysosomal membrane	GO:0005765	0.0211566	1.67455	285	24	3	16579	ATP13A2,GBA,VPS35
GO:CC	lytic vacuole membrane	GO:0098852	0.0211566	1.67455	286	24	3	16579	ATP13A2,GBA,VPS35
GO:CC	membrane	GO:0016020	0.0214646	1.66828	7375	24	17	16579	PARK7,ATP13A2,PINK1,GBA,HTRA2,GIGYF2,EIF4G1,UCHL1,SNCA,ADH1C,LRRK2,ATXN2,VPS13C,VPS35,MAPT,SYNJ1,IPLA2
GO:CC	endomembrane system	GO:0012505	0.0221112	1.65539	3676	24	11	16579	ATP13A2,GBA,HTRA2,GIGYF2,SNCA,PRKN,LRRK2,ATXN2,VPS35,SYNJ1,IPLA2
GO:CC	vacuolar membrane	GO:0005774	0.0274347	1.5617	326	24	3	16579	ATP13A2,GBA,VPS35
GO:CC	endosomal part	GO:0044440	0.0326433	1.48621	350	24	3	16579	ATP13A2,LRRK2,VPS35
GO:CC	endosome	GO:0005768	0.0356408	1.44805	678	24	4	16579	ATP13A2,GIGYF2,LRRK2,VPS35
GO:CC	vacuolar lumen	GO:0005775	0.0470057	1.32785	162	24	2	16579	ATP13A2,GBA
ALS
source	term_name	term_id	adjusted_p_value	negative_log10_of_adjusted_p_value	term_size	query_size	intersection_size	effective_domain_size	intersections
GO:MF	copper ion binding	GO:0005507	0.00649318	2.18754	47	29	3	16179	ANG,SOD1,ATP13A2
GO:MF	protein binding	GO:0005515	0.0123163	1.90952	11287	29	28	16179	DCTN1,ALS2,ERBB4,TUBA4A,CHMP2B,NEK1,SQSTM1,FIG4,C9ORF72,VCP,SETX,OPTN,ANXA11,PRPH,HNRNPA1,KIF5A,TBK1,ATXN2,ANG,SPG11,FUS,PFN1,VAPB,SOD1,ATP13A2,CHCHD10,NEFH,UBQLN2
GO:MF	ATPase activity	GO:0016887	0.0237238	1.62482	280	29	4	16179	VCP,SETX,KIF5A,ATP13A2
GO:MF	binding	GO:0005488	0.0241597	1.61691	12999	29	29	16179	DCTN1,ALS2,ERBB4,TUBA4A,CHMP2B,NEK1,SQSTM1,FIG4,C9ORF72,SIGMAR1,VCP,SETX,OPTN,ANXA11,PRPH,HNRNPA1,KIF5A,TBK1,ATXN2,ANG,SPG11,FUS,PFN1,VAPB,SOD1,ATP13A2,CHCHD10,NEFH,UBQLN2
GO:BP	organelle organization	GO:0006996	1.33639e-05	4.87407	3307	28	20	15605	DCTN1,ALS2,ERBB4,TUBA4A,CHMP2B,NEK1,SQSTM1,C9ORF72,VCP,OPTN,HNRNPA1,ATXN2,ANG,PFN1,VAPB,SOD1,ATP13A2,CHCHD10,NEFH,UBQLN2
GO:BP	macroautophagy	GO:0016236	1.33639e-05	4.87407	268	28	8	15605	CHMP2B,SQSTM1,C9ORF72,VCP,OPTN,TBK1,ATP13A2,UBQLN2
GO:BP	cellular component organization	GO:0016043	1.4816e-05	4.82927	5345	28	24	15605	DCTN1,ALS2,ERBB4,TUBA4A,CHMP2B,NEK1,SQSTM1,C9ORF72,SIGMAR1,VCP,SETX,OPTN,HNRNPA1,KIF5A,ATXN2,ANG,FUS,PFN1,VAPB,SOD1,ATP13A2,CHCHD10,NEFH,UBQLN2
GO:BP	cellular component organization or biogenesis	GO:0071840	2.09582e-05	4.67865	5501	28	24	15605	DCTN1,ALS2,ERBB4,TUBA4A,CHMP2B,NEK1,SQSTM1,C9ORF72,SIGMAR1,VCP,SETX,OPTN,HNRNPA1,KIF5A,ATXN2,ANG,FUS,PFN1,VAPB,SOD1,ATP13A2,CHCHD10,NEFH,UBQLN2
GO:BP	autophagy	GO:0006914	0.000134329	3.87183	420	28	8	15605	CHMP2B,SQSTM1,C9ORF72,VCP,OPTN,TBK1,ATP13A2,UBQLN2
GO:BP	process utilizing autophagic mechanism	GO:0061919	0.000134329	3.87183	420	28	8	15605	CHMP2B,SQSTM1,C9ORF72,VCP,OPTN,TBK1,ATP13A2,UBQLN2
GO:BP	vesicle-mediated transport	GO:0016192	0.00015047	3.82255	1816	28	14	15605	DCTN1,TUBA4A,CHMP2B,SQSTM1,C9ORF72,VCP,OPTN,ANXA11,KIF5A,ATXN2,VAPB,SOD1,ATP13A2,UBQLN2
GO:BP	regulation of organelle organization	GO:0033043	0.000186863	3.72848	1053	28	11	15605	DCTN1,CHMP2B,SQSTM1,C9ORF72,OPTN,HNRNPA1,ATXN2,PFN1,ATP13A2,CHCHD10,UBQLN2
GO:BP	response to inorganic substance	GO:0010035	0.000210477	3.6768	323	28	7	15605	SIGMAR1,VCP,SETX,ANXA11,HNRNPA1,SOD1,ATP13A2
GO:BP	cellular component disassembly	GO:0022411	0.000210477	3.6768	477	28	8	15605	DCTN1,CHMP2B,SQSTM1,VCP,SETX,OPTN,ATP13A2,CHCHD10
GO:BP	transport	GO:0006810	0.000259027	3.58666	4308	28	20	15605	DCTN1,ERBB4,TUBA4A,CHMP2B,SQSTM1,C9ORF72,VCP,OPTN,ANXA11,HNRNPA1,KIF5A,ATXN2,ANG,SPG11,VAPB,SOD1,ATP13A2,CHCHD10,NEFH,UBQLN2
GO:BP	cellular response to stress	GO:0033554	0.000353726	3.45133	1746	28	13	15605	DCTN1,NEK1,SQSTM1,SIGMAR1,VCP,SETX,OPTN,HNRNPA1,FUS,VAPB,SOD1,ATP13A2,UBQLN2
GO:BP	establishment of localization	GO:0051234	0.000353726	3.45133	4414	28	20	15605	DCTN1,ERBB4,TUBA4A,CHMP2B,SQSTM1,C9ORF72,VCP,OPTN,ANXA11,HNRNPA1,KIF5A,ATXN2,ANG,SPG11,VAPB,SOD1,ATP13A2,CHCHD10,NEFH,UBQLN2
GO:BP	regulation of macroautophagy	GO:0016241	0.000679502	3.16781	150	28	5	15605	C9ORF72,OPTN,TBK1,ATP13A2,UBQLN2
GO:BP	regulation of cellular component organization	GO:0051128	0.000885258	3.05293	1929	28	13	15605	DCTN1,CHMP2B,SQSTM1,C9ORF72,VCP,SETX,OPTN,HNRNPA1,ATXN2,PFN1,ATP13A2,CHCHD10,UBQLN2
GO:BP	organelle disassembly	GO:1903008	0.00106293	2.9735	83	28	4	15605	SQSTM1,VCP,OPTN,ATP13A2
GO:BP	cellular component biogenesis	GO:0044085	0.00106531	2.97253	2710	28	15	15605	DCTN1,TUBA4A,CHMP2B,NEK1,C9ORF72,SIGMAR1,VCP,SETX,ATXN2,ANG,FUS,PFN1,ATP13A2,NEFH,UBQLN2
GO:BP	response to stress	GO:0006950	0.00164213	2.78459	3219	28	16	15605	DCTN1,ERBB4,NEK1,SQSTM1,SIGMAR1,VCP,SETX,OPTN,HNRNPA1,TBK1,ANG,FUS,VAPB,SOD1,ATP13A2,UBQLN2
GO:BP	cellular localization	GO:0051641	0.00184998	2.73283	2488	28	14	15605	DCTN1,TUBA4A,CHMP2B,SQSTM1,VCP,OPTN,HNRNPA1,KIF5A,SPG11,VAPB,SOD1,ATP13A2,CHCHD10,NEFH
GO:BP	intracellular transport	GO:0046907	0.00195569	2.7087	1531	28	11	15605	DCTN1,CHMP2B,SQSTM1,VCP,HNRNPA1,KIF5A,SPG11,VAPB,SOD1,ATP13A2,NEFH
GO:BP	regulation of cellular component biogenesis	GO:0044087	0.00195569	2.7087	747	28	8	15605	DCTN1,CHMP2B,C9ORF72,VCP,ATXN2,PFN1,ATP13A2,UBQLN2
GO:BP	localization	GO:0051179	0.00195569	2.7087	5655	28	21	15605	DCTN1,ERBB4,TUBA4A,CHMP2B,SQSTM1,C9ORF72,VCP,OPTN,ANXA11,HNRNPA1,KIF5A,ATXN2,ANG,SPG11,PFN1,VAPB,SOD1,ATP13A2,CHCHD10,NEFH,UBQLN2
GO:BP	positive regulation of biological process	GO:0048518	0.00233994	2.63079	5223	28	20	15605	DCTN1,ALS2,ERBB4,CHMP2B,NEK1,SQSTM1,C9ORF72,VCP,SETX,OPTN,HNRNPA1,TBK1,ANG,FUS,PFN1,VAPB,SOD1,ATP13A2,CHCHD10,UBQLN2
GO:BP	positive regulation of cellular process	GO:0048522	0.00439406	2.35713	4509	28	18	15605	DCTN1,ALS2,ERBB4,NEK1,SQSTM1,C9ORF72,VCP,SETX,OPTN,HNRNPA1,TBK1,ANG,FUS,PFN1,SOD1,ATP13A2,CHCHD10,UBQLN2
GO:BP	regulation of autophagy	GO:0010506	0.00490751	2.30914	284	28	5	15605	C9ORF72,OPTN,TBK1,ATP13A2,UBQLN2
GO:BP	regulation of mitochondrion organization	GO:0010821	0.005336	2.27278	154	28	4	15605	SQSTM1,OPTN,ATP13A2,CHCHD10
GO:BP	mitochondrion disassembly	GO:0061726	0.0054488	2.2637	60	28	3	15605	SQSTM1,OPTN,ATP13A2
GO:BP	autophagy of mitochondrion	GO:0000422	0.0054488	2.2637	60	28	3	15605	SQSTM1,OPTN,ATP13A2
GO:BP	response to chemical	GO:0042221	0.00549045	2.26039	3315	28	15	15605	DCTN1,SQSTM1,SIGMAR1,VCP,SETX,OPTN,ANXA11,HNRNPA1,KIF5A,TBK1,ANG,VAPB,SOD1,ATP13A2,UBQLN2
GO:BP	establishment of localization in cell	GO:0051649	0.00649302	2.18755	1892	28	11	15605	DCTN1,CHMP2B,SQSTM1,VCP,HNRNPA1,KIF5A,SPG11,VAPB,SOD1,ATP13A2,NEFH
GO:BP	regulation of neuron death	GO:1901214	0.00703503	2.15273	179	28	4	15605	SIGMAR1,TBK1,SOD1,ATP13A2
GO:BP	phosphorylation	GO:0016310	0.00765364	2.11613	1948	28	11	15605	ALS2,ERBB4,NEK1,C9ORF72,VCP,SETX,TBK1,ANG,SOD1,ATP13A2,CHCHD10
GO:BP	neuron death	GO:0070997	0.00861428	2.06478	193	28	4	15605	SIGMAR1,TBK1,SOD1,ATP13A2
GO:BP	cell death	GO:0008219	0.0105195	1.97801	1704	28	10	15605	ERBB4,SQSTM1,SIGMAR1,VCP,SETX,OPTN,TBK1,SOD1,ATP13A2,CHCHD10
GO:BP	autophagosome organization	GO:1905037	0.0105346	1.97738	87	28	3	15605	C9ORF72,ATP13A2,UBQLN2
GO:BP	regulation of cellular protein metabolic process	GO:0032268	0.0121239	1.91636	2105	28	11	15605	ALS2,ERBB4,NEK1,C9ORF72,VCP,TBK1,ATXN2,ANG,SOD1,ATP13A2,UBQLN2
GO:BP	cellular response to oxidative stress	GO:0034599	0.0121239	1.91636	221	28	4	15605	SIGMAR1,SETX,SOD1,ATP13A2
GO:BP	regulation of cellular metabolic process	GO:0031323	0.0157401	1.80299	4765	28	17	15605	ALS2,ERBB4,NEK1,SQSTM1,C9ORF72,VCP,SETX,OPTN,HNRNPA1,TBK1,ATXN2,ANG,FUS,SOD1,ATP13A2,CHCHD10,UBQLN2
GO:BP	response to stimulus	GO:0050896	0.0165686	1.78071	7520	28	22	15605	DCTN1,ALS2,ERBB4,NEK1,SQSTM1,C9ORF72,SIGMAR1,VCP,SETX,OPTN,ANXA11,HNRNPA1,KIF5A,TBK1,ANG,FUS,PFN1,VAPB,SOD1,ATP13A2,CHCHD10,UBQLN2
GO:BP	regulation of protein metabolic process	GO:0051246	0.0166668	1.77815	2241	28	11	15605	ALS2,ERBB4,NEK1,C9ORF72,VCP,TBK1,ATXN2,ANG,SOD1,ATP13A2,UBQLN2
GO:BP	regulation of autophagy of mitochondrion	GO:1903146	0.0166668	1.77815	27	28	2	15605	OPTN,ATP13A2
GO:BP	regulation of macromolecule metabolic process	GO:0060255	0.0173718	1.76016	4850	28	17	15605	ALS2,ERBB4,NEK1,SQSTM1,C9ORF72,VCP,SETX,OPTN,HNRNPA1,TBK1,ATXN2,ANG,FUS,SOD1,ATP13A2,CHCHD10,UBQLN2
GO:BP	regulation of cellular process	GO:0050794	0.0177093	1.7518	8885	28	24	15605	DCTN1,ALS2,ERBB4,TUBA4A,CHMP2B,NEK1,SQSTM1,C9ORF72,SIGMAR1,VCP,SETX,OPTN,HNRNPA1,TBK1,ATXN2,ANG,FUS,PFN1,VAPB,SOD1,ATP13A2,CHCHD10,NEFH,UBQLN2
GO:BP	mitochondrion organization	GO:0007005	0.0180872	1.74263	459	28	5	15605	ERBB4,SQSTM1,OPTN,ATP13A2,CHCHD10
GO:BP	protein phosphorylation	GO:0006468	0.0188853	1.72388	1640	28	9	15605	ALS2,ERBB4,NEK1,C9ORF72,SETX,TBK1,ANG,SOD1,ATP13A2
GO:BP	phosphorus metabolic process	GO:0006793	0.0188853	1.72388	2736	28	12	15605	ALS2,ERBB4,NEK1,FIG4,C9ORF72,VCP,SETX,TBK1,ANG,SOD1,ATP13A2,CHCHD10
GO:BP	phosphate-containing compound metabolic process	GO:0006796	0.0188853	1.72388	2710	28	12	15605	ALS2,ERBB4,NEK1,FIG4,C9ORF72,VCP,SETX,TBK1,ANG,SOD1,ATP13A2,CHCHD10
GO:BP	regulation of cell death	GO:0010941	0.0188853	1.72388	1310	28	8	15605	SQSTM1,SIGMAR1,VCP,SETX,TBK1,SOD1,ATP13A2,CHCHD10
GO:BP	regulation of cellular catabolic process	GO:0031329	0.0188853	1.72388	715	28	6	15605	C9ORF72,VCP,OPTN,TBK1,ATP13A2,UBQLN2
GO:BP	regulation of nitrogen compound metabolic process	GO:0051171	0.0188853	1.72388	4435	28	16	15605	ALS2,ERBB4,NEK1,SQSTM1,C9ORF72,VCP,SETX,HNRNPA1,TBK1,ATXN2,ANG,FUS,SOD1,ATP13A2,CHCHD10,UBQLN2
GO:BP	regulation of biological quality	GO:0065008	0.0192526	1.71551	3206	28	13	15605	DCTN1,ALS2,ERBB4,CHMP2B,SQSTM1,VCP,HNRNPA1,ANG,PFN1,VAPB,SOD1,ATP13A2,CHCHD10
GO:BP	response to oxidative stress	GO:0006979	0.019308	1.71426	301	28	4	15605	SIGMAR1,SETX,SOD1,ATP13A2
GO:BP	vacuole organization	GO:0007033	0.019308	1.71426	139	28	3	15605	C9ORF72,ATP13A2,UBQLN2
GO:BP	regulation of primary metabolic process	GO:0080090	0.019308	1.71426	4575	28	16	15605	ALS2,ERBB4,NEK1,SQSTM1,C9ORF72,VCP,SETX,HNRNPA1,TBK1,ATXN2,ANG,FUS,SOD1,ATP13A2,CHCHD10,UBQLN2
GO:BP	regulation of anatomical structure size	GO:0090066	0.0226103	1.64569	321	28	4	15605	ALS2,PFN1,SOD1,ATP13A2
GO:BP	regulation of hydrolase activity	GO:0051336	0.0259593	1.58571	819	28	6	15605	ALS2,VCP,ANG,PFN1,SOD1,ATP13A2
GO:BP	cellular response to stimulus	GO:0051716	0.0263819	1.57869	6291	28	19	15605	DCTN1,ALS2,ERBB4,NEK1,SQSTM1,C9ORF72,SIGMAR1,VCP,SETX,OPTN,HNRNPA1,TBK1,FUS,PFN1,VAPB,SOD1,ATP13A2,CHCHD10,UBQLN2
GO:BP	regulation of catabolic process	GO:0009894	0.0271845	1.56568	833	28	6	15605	C9ORF72,VCP,OPTN,TBK1,ATP13A2,UBQLN2
GO:BP	regulation of metabolic process	GO:0019222	0.027314	1.56361	5322	28	17	15605	ALS2,ERBB4,NEK1,SQSTM1,C9ORF72,VCP,SETX,OPTN,HNRNPA1,TBK1,ATXN2,ANG,FUS,SOD1,ATP13A2,CHCHD10,UBQLN2
GO:BP	cellular response to chemical stimulus	GO:0070887	0.0276047	1.55902	2602	28	11	15605	DCTN1,SQSTM1,SIGMAR1,VCP,SETX,OPTN,HNRNPA1,TBK1,VAPB,SOD1,ATP13A2
GO:BP	cellular iron ion homeostasis	GO:0006879	0.0362783	1.44035	59	28	2	15605	SOD1,ATP13A2
GO:BP	regulation of biological process	GO:0050789	0.0367748	1.43445	9606	28	24	15605	DCTN1,ALS2,ERBB4,TUBA4A,CHMP2B,NEK1,SQSTM1,C9ORF72,SIGMAR1,VCP,SETX,OPTN,HNRNPA1,TBK1,ATXN2,ANG,FUS,PFN1,VAPB,SOD1,ATP13A2,CHCHD10,NEFH,UBQLN2
GO:BP	regulation of catalytic activity	GO:0050790	0.0382287	1.41761	1595	28	8	15605	ALS2,NEK1,VCP,ANG,PFN1,SOD1,ATP13A2,CHCHD10
GO:BP	iron ion homeostasis	GO:0055072	0.0382943	1.41687	63	28	2	15605	SOD1,ATP13A2
GO:BP	regulation of cellular protein catabolic process	GO:1903362	0.0391897	1.40683	206	28	3	15605	VCP,ATP13A2,UBQLN2
GO:BP	positive regulation of cellular component biogenesis	GO:0044089	0.0420208	1.37654	420	28	4	15605	DCTN1,VCP,PFN1,ATP13A2
GO:BP	macromolecule localization	GO:0033036	0.0450106	1.34669	2431	28	10	15605	CHMP2B,SQSTM1,VCP,OPTN,HNRNPA1,KIF5A,ATXN2,ANG,ATP13A2,CHCHD10
GO:CC	organelle part	GO:0044422	0.000732914	3.13495	8369	29	26	16579	DCTN1,ALS2,ERBB4,TUBA4A,CHMP2B,NEK1,SQSTM1,FIG4,SIGMAR1,VCP,SETX,OPTN,ANXA11,PRPH,HNRNPA1,KIF5A,TBK1,ATXN2,ANG,SPG11,FUS,VAPB,SOD1,ATP13A2,CHCHD10,NEFH
GO:CC	intracellular organelle part	GO:0044446	0.000732914	3.13495	8179	29	26	16579	DCTN1,ALS2,ERBB4,TUBA4A,CHMP2B,NEK1,SQSTM1,FIG4,SIGMAR1,VCP,SETX,OPTN,ANXA11,PRPH,HNRNPA1,KIF5A,TBK1,ATXN2,ANG,SPG11,FUS,VAPB,SOD1,ATP13A2,CHCHD10,NEFH
GO:CC	lytic vacuole	GO:0000323	0.000909289	3.0413	555	29	7	16579	CHMP2B,SQSTM1,C9ORF72,VCP,ANXA11,SPG11,ATP13A2
GO:CC	lysosome	GO:0005764	0.000909289	3.0413	554	29	7	16579	CHMP2B,SQSTM1,C9ORF72,VCP,ANXA11,SPG11,ATP13A2
GO:CC	neuron projection	GO:0043005	0.000909289	3.0413	735	29	8	16579	DCTN1,ALS2,C9ORF72,SETX,ANG,SOD1,ATP13A2,NEFH
GO:CC	neuron part	GO:0097458	0.000909289	3.0413	936	29	9	16579	DCTN1,ALS2,C9ORF72,SIGMAR1,SETX,ANG,SOD1,ATP13A2,NEFH
GO:CC	vesicle	GO:0031982	0.000909797	3.04106	3401	29	16	16579	ALS2,TUBA4A,CHMP2B,SQSTM1,FIG4,C9ORF72,VCP,OPTN,ANXA11,PRPH,HNRNPA1,TBK1,SPG11,PFN1,SOD1,ATP13A2
GO:CC	intracellular organelle	GO:0043229	0.00143128	2.84428	10894	29	28	16579	DCTN1,ALS2,ERBB4,TUBA4A,CHMP2B,NEK1,SQSTM1,FIG4,C9ORF72,SIGMAR1,VCP,SETX,OPTN,ANXA11,PRPH,HNRNPA1,KIF5A,TBK1,ATXN2,ANG,SPG11,FUS,PFN1,VAPB,SOD1,ATP13A2,CHCHD10,NEFH
GO:CC	vacuole	GO:0005773	0.00143128	2.84428	623	29	7	16579	CHMP2B,SQSTM1,C9ORF72,VCP,ANXA11,SPG11,ATP13A2
GO:CC	intracellular vesicle	GO:0097708	0.00166388	2.77888	1767	29	11	16579	ALS2,CHMP2B,FIG4,C9ORF72,VCP,OPTN,ANXA11,TBK1,SPG11,SOD1,ATP13A2
GO:CC	cytoplasmic vesicle	GO:0031410	0.00166388	2.77888	1767	29	11	16579	ALS2,CHMP2B,FIG4,C9ORF72,VCP,OPTN,ANXA11,TBK1,SPG11,SOD1,ATP13A2
GO:CC	endosome	GO:0005768	0.00178491	2.74838	678	29	7	16579	ALS2,CHMP2B,FIG4,C9ORF72,OPTN,TBK1,ATP13A2
GO:CC	endosome membrane	GO:0010008	0.00192815	2.71486	301	29	5	16579	CHMP2B,FIG4,OPTN,TBK1,ATP13A2
GO:CC	autophagosome	GO:0005776	0.00192815	2.71486	60	29	3	16579	SQSTM1,C9ORF72,ATP13A2
GO:CC	neuronal cell body	GO:0043025	0.00291671	2.53511	183	29	4	16579	DCTN1,ANG,SOD1,ATP13A2
GO:CC	endosomal part	GO:0044440	0.00309747	2.50899	350	29	5	16579	CHMP2B,FIG4,OPTN,TBK1,ATP13A2
GO:CC	cell body	GO:0044297	0.00375562	2.42532	206	29	4	16579	DCTN1,ANG,SOD1,ATP13A2
GO:CC	cytoplasm	GO:0005737	0.00386192	2.4132	9938	29	26	16579	DCTN1,ALS2,ERBB4,TUBA4A,CHMP2B,NEK1,SQSTM1,FIG4,C9ORF72,SIGMAR1,VCP,SETX,OPTN,ANXA11,HNRNPA1,KIF5A,TBK1,ATXN2,SPG11,PFN1,VAPB,SOD1,ATP13A2,CHCHD10,NEFH,UBQLN2
GO:CC	somatodendritic compartment	GO:0036477	0.00391924	2.4068	383	29	5	16579	DCTN1,ALS2,ANG,SOD1,ATP13A2
GO:CC	intracellular part	GO:0044424	0.00415933	2.38098	12798	29	29	16579	DCTN1,ALS2,ERBB4,TUBA4A,CHMP2B,NEK1,SQSTM1,FIG4,C9ORF72,SIGMAR1,VCP,SETX,OPTN,ANXA11,PRPH,HNRNPA1,KIF5A,TBK1,ATXN2,ANG,SPG11,FUS,PFN1,VAPB,SOD1,ATP13A2,CHCHD10,NEFH,UBQLN2
GO:CC	intracellular	GO:0005622	0.00417281	2.37957	12813	29	29	16579	DCTN1,ALS2,ERBB4,TUBA4A,CHMP2B,NEK1,SQSTM1,FIG4,C9ORF72,SIGMAR1,VCP,SETX,OPTN,ANXA11,PRPH,HNRNPA1,KIF5A,TBK1,ATXN2,ANG,SPG11,FUS,PFN1,VAPB,SOD1,ATP13A2,CHCHD10,NEFH,UBQLN2
GO:CC	organelle	GO:0043226	0.00468295	2.32948	11795	29	28	16579	DCTN1,ALS2,ERBB4,TUBA4A,CHMP2B,NEK1,SQSTM1,FIG4,C9ORF72,SIGMAR1,VCP,SETX,OPTN,ANXA11,PRPH,HNRNPA1,KIF5A,TBK1,ATXN2,ANG,SPG11,FUS,PFN1,VAPB,SOD1,ATP13A2,CHCHD10,NEFH
GO:CC	cytoplasmic part	GO:0044444	0.00576893	2.2389	8800	29	24	16579	DCTN1,ALS2,ERBB4,TUBA4A,CHMP2B,NEK1,SQSTM1,FIG4,C9ORF72,SIGMAR1,VCP,OPTN,ANXA11,KIF5A,TBK1,ATXN2,SPG11,PFN1,VAPB,SOD1,ATP13A2,CHCHD10,NEFH,UBQLN2
GO:CC	cytoskeletal part	GO:0044430	0.00668476	2.17491	1244	29	8	16579	DCTN1,ALS2,TUBA4A,NEK1,ANXA11,PRPH,KIF5A,NEFH
GO:CC	plasma membrane bounded cell projection	GO:0120025	0.0101484	1.9936	1332	29	8	16579	DCTN1,ALS2,C9ORF72,SETX,ANG,SOD1,ATP13A2,NEFH
GO:CC	cell projection	GO:0042995	0.0107285	1.96946	1349	29	8	16579	DCTN1,ALS2,C9ORF72,SETX,ANG,SOD1,ATP13A2,NEFH
GO:CC	multivesicular body	GO:0005771	0.0109425	1.96088	36	29	2	16579	CHMP2B,ATP13A2
GO:CC	late endosome	GO:0005770	0.0174692	1.75773	176	29	3	16579	CHMP2B,FIG4,ATP13A2
GO:CC	membrane-bounded organelle	GO:0043227	0.0177966	1.74966	10946	29	26	16579	DCTN1,ALS2,ERBB4,TUBA4A,CHMP2B,NEK1,SQSTM1,FIG4,C9ORF72,SIGMAR1,VCP,SETX,OPTN,ANXA11,PRPH,HNRNPA1,TBK1,ATXN2,ANG,SPG11,FUS,PFN1,VAPB,SOD1,ATP13A2,CHCHD10
GO:CC	late endosome membrane	GO:0031902	0.0203896	1.69059	58	29	2	16579	FIG4,ATP13A2
GO:CC	endomembrane system	GO:0012505	0.0234286	1.63025	3676	29	13	16579	DCTN1,ALS2,CHMP2B,FIG4,C9ORF72,SIGMAR1,VCP,OPTN,ANXA11,TBK1,ATXN2,VAPB,ATP13A2
GO:CC	membrane	GO:0016020	0.0262007	1.58169	7375	29	20	16579	DCTN1,ERBB4,CHMP2B,FIG4,SIGMAR1,VCP,OPTN,ANXA11,PRPH,HNRNPA1,KIF5A,TBK1,ATXN2,SPG11,PFN1,VAPB,SOD1,ATP13A2,CHCHD10,UBQLN2
GO:CC	intracellular membrane-bounded organelle	GO:0043231	0.0344342	1.46301	9458	29	23	16579	DCTN1,ERBB4,CHMP2B,NEK1,SQSTM1,FIG4,C9ORF72,SIGMAR1,VCP,SETX,OPTN,ANXA11,HNRNPA1,TBK1,ATXN2,ANG,SPG11,FUS,PFN1,VAPB,SOD1,ATP13A2,CHCHD10
GO:CC	cytoplasmic vesicle part	GO:0044433	0.0439988	1.35656	1180	29	6	16579	CHMP2B,FIG4,VCP,OPTN,TBK1,ATP13A2
